# Supplementary material for: The effect of SSRIs on unconditioned anxiety: a systematic review and meta-analysis of animal studies
Source: Psychopharmacology (Berl). 2024 Jul 9;241(9):1731–55. doi: 10.1007/s00213-024-06645-2 (PMC11339141; doi:10.1007/s00213-024-06645-2)
Supplement: Supplementary file 3 — Supplementary Material 3 [file 213_2024_6645_MOESM3_ESM.xlsx]

## Sheet: General information
The effect of SSRIs on unconditioned anxiety: a systematic review and meta-analysis of animal studies
Psychopharmacology
Elise J Heesbeen, Tatum van Kampen, P Monika Verdouw, Caspar van Lissa, Elisabeth Y Bijlsma, Lucianne Groenink
Corresponding author: Lucianne Groenink, l.groenink@uu.nl
Supplementary file S2. Complete overview of study characteristics of the included studies and risk of bias data
Abbreviations
EPM	Elevated plus maze
MB	Marble burying
USV	Ultrasonic vocalization
SIH	Stress-induced hyperthermia
NR	Not reported
NA	Not applicable
M	Male
F	Female
IG	Intragastrically
IP	Intraperitoneally
PO	Per os
IV	Intravenously
SC	Subcutaneously
IC	Intracranially
SEM	Standard error of the mean
SD	Standard deviation
Y	Yes
N	No
?	Unclear

## Sheet: Study characteristics (EPM)
	Study ID				Animal model characteristics			Animal/human model characteristics						SSRI treatment						Outcome measures								Meta-analyses data										Comments
Article code	Title	All authors	Year	PubMed link	Housing	Time of test	Day/night schedule	Species	Strain/race	Age at test	(Bodyweight at test)	Sex	Disease (induction)	TypeofSSRI	Dose (mg/kg)	Human Equivalent Dose (mg/kg)	Frequency	Route	Timing SSRI treatment	Test duration	Pretested for selection?	If pretested, details	Type of behavior	Measured effect EPM	Locomotion change	Locomotion test	Locomotion tested during the elevated plus maze test	Mean control group	SEM control group	SD control group	Number of animals in control group	Mean experimental group	SEM experimental group	SD experimental group	Number of animals in intervention group	SEM or SD	Figure(s) / table(s)
Abd el Wahab 2018	The Role of Musk in Relieving the Neurodegenerative Changes Induced After Exposure to Chronic Stress	Manal Galal Abd El Wahab & Soad Shaker Ali & Nasra Naeim Ayuob	2018	https://pubmed.ncbi.nlm.nih.gov/29385813/	NR	Passive	Normal	Mouse	Swiss albino	[5 wks]	NR	Male	CUMS (4 wks)	Fluoxetine	20	1.62602	Chronic [daily, 14x]	IG	Starting after CUMS, last dose 24h before EPM	6 min	No	NA	TOA	>	<	Open field test (distance travelled)	No	11.8	0.294092	0.93	10	14.1	0.790569	2.5	10	SD	Table 1	Same locomotion data as Ayoub 2018A and Ali 2017
Afzal 2022	6-Shogual attenuates traumatic brain injury-induced anxiety/depression-like behavior via inhibition of oxidative stress-influenced expressions of inflammatory mediators TNF-α, IL-1β, and BDNF: Insight into the mechanism	Afzal, M. and Kazmi, I. and Quazi, A.M. and Khan, S.A. and Zafar, A. and Al-Abbassi, F.A. and Imam, F. and Alharbi, K.S. and Alzarea, S. I. and Yadav, N.	2022	https://pubmed.ncbi.nlm.nih.gov/35036685/	Group (6)	NR	12h:12h	Mouse	Swiss albino	NR	[25-30g]	NR	Traumatic Brain Injury	Fluoxetine	30	2.43902	Chronic [daily, 14x]	IP	Daily, last dose 24h before EPM	5 min	No	NA	EOA	>	<	Open field test (ambulation)	No	2.1	0.11	0.269444	6	9.7	0.34	0.832827	6	SEM	Table 1
Aguilar-Martinez 2020	Synergistic antidepressant-like effect of capsaicin and citalopram reduces the side effects of citalopram on anxiety and working memory in rats	Irving S. Aguilar-Martinez & Miriam E. Reyes-Mendez & J. Manuel Herrera-Zamora & Fernando Osuna-Lopez & Adolfo Virgen-Ortiz & Nestor Mendoza-Munoz & Jose L. Gongora-Alfaro & Eloy G. Moreno-Galindo & Javier Alamilla	2020	https://pubmed.ncbi.nlm.nih.gov/32388621/	Pairs & Individual 1 week before testing	Passive	Normal	Rat	W	{10-12 wks}	{220-230 g}	Male	Healthy	Citalopram	17	2.74194	Subchronic [3x]	IP	23, 4, 1 hr before test	5 min	No	NA	EOA	=	=	Open field test (ambulation)	No	1.09544	0.46473	1.54134	11	0.614108	0.33195	0.813109	6	SEM	Fig 6D
Ali 2017	The antidepressant-like effect of Ocimum basilicum in an animal model of depression	S.S. Ali & M.G. Abd El Wahab & N.N. Ayuob & M. Suliaman	2017	https://pubmed.ncbi.nlm.nih.gov/28800278/	Group (10)	Passive	Normal	Mouse	Swiss albino	[5 wks]	[30-40g]	Male	CUMS (4 wks)	Fluoxetine	20	1.62602	Chronic [daily, 14x]	IG	Starting after CUMS, last dose 24h before EPM	6 min	No	NA	TOA	>	<	Open field test (distance travelled)	No	11.71	0.221359	0.7	10	16.73	0.793732	2.51	10	SD	Fig 2B	Same locomotion data as Ayoub 2018A and Abd el Wahab 2018
Anwar 2013	Effect of escitalopram on cardiomyopathy-induced anxiety in mice	Anwar, M. J.; Pillai, K. K.; Samad, A.; Vohora, D.;	2013	https://pubmed.ncbi.nlm.nih.gov/23696557/	Group (8)	NR	Normal	Mouse	Swiss albino	NR	{25-35 g}	Male	Healthy	Escitalopram	20	1.62602	Chronic [daily,7x]	PO	Last dose on the same day as test	5 min	No	NA	EOA	=	NR			2.99169	0.554017	1.567	8	4.14404	0.598338	1.69236	8	SEM	Fig 1A
Ariel 2017	Fluoxetine treatment is effective in a rat model of childhood-induced post_x0002_traumatic stress disorder	Lior Ariel & Sapir Inbar & Schachaf Edut & Gal Richter-Levin	2017	https://pubmed.ncbi.nlm.nih.gov/29187754/	Group (3-4)	NR	Normal	Rat	SD	[22 days]	[35-49g]	Male	Juvenile stress (3 days)	Fluoxetine	10	1.6129	Chronic [daily, 30x]	PO (drinking water)	Water available until testing	5 min	No	NA	TotalDistance(cm)	=	=	EPM (distance travelled)	Yes	1653.06	81.63	454.497	31	1581.63	142.86	494.882	12	SEM	Fig 4A
Ariel 2017	Fluoxetine treatment is effective in a rat model of childhood-induced post_x0002_traumatic stress disorder	Lior Ariel & Sapir Inbar & Schachaf Edut & Gal Richter-Levin	2017	https://pubmed.ncbi.nlm.nih.gov/29187754/	Group (3-4)	NR	Normal	Rat	SD	[22 days]	[35-49g]	Male	Healthy	Fluoxetine	10	1.6129	Chronic [daily, 30x]	PO (drinking water)	Water available until testing	5 min	No	NA	TotalDistance(cm)	=	=	EPM (distance travelled)	Yes	1836.73	61.22	335.316	30	1734.69	112.24	388.811	12	SEM	Fig 4A
Aykaç 2012	The change in muscarinic receptor subtypes in different brain regions of rats treated with fluoxetine or propranolol in a model of post-traumatic stress disorder	Asli Aykaç & Banu Aydin & Hülya Cabadak & M. Zafer Gören	2012	https://pubmed.ncbi.nlm.nih.gov/22522023/	NR	Active	Reversed	Rat	SD	NR	{200-250g}	Both	Predator Scent	Fluoxetine	2.5	0.403226	Chronic [daily, 7x]	IP	Last injection on day of EPM	5 min	No	NA	AnxietyIndex	<	NR			0.88	0.05	0.141421	8	0.71	0.09	0.254558	8	SEM	Fig 1
Aykaç 2012	The change in muscarinic receptor subtypes in different brain regions of rats treated with fluoxetine or propranolol in a model of post-traumatic stress disorder	Asli Aykaç & Banu Aydin & Hülya Cabadak & M. Zafer Gören	2012	https://pubmed.ncbi.nlm.nih.gov/22522023/	NR	Active	Reversed	Rat	SD	NR	{200-250g}	Both	Predator Scent	Fluoxetine	5	0.806452	Chronic [daily, 7x]	IP	Last injection on day of EPM	5 min	No	NA	AnxietyIndex	<	NR			0.88	0.05	0.141421	8	0.57	0.07	0.19799	8	SEM	Fig 1
Aykaç 2012	The change in muscarinic receptor subtypes in different brain regions of rats treated with fluoxetine or propranolol in a model of post-traumatic stress disorder	Asli Aykaç & Banu Aydin & Hülya Cabadak & M. Zafer Gören	2012	https://pubmed.ncbi.nlm.nih.gov/22522023/	NR	Active	Reversed	Rat	SD	NR	{200-250g}	Both	Predator Scent	Fluoxetine	10	1.6129	Chronic [daily, 7x]	IP	Last injection on day of EPM	5 min	No	NA	AnxietyIndex	<	NR			0.88	0.05	0.141421	8	0.49	0.06	0.169706	8	SEM	Fig 1
Aykaç 2012	The change in muscarinic receptor subtypes in different brain regions of rats treated with fluoxetine or propranolol in a model of post-traumatic stress disorder	Asli Aykaç & Banu Aydin & Hülya Cabadak & M. Zafer Gören	2012	https://pubmed.ncbi.nlm.nih.gov/22522023/	NR	Active	Reversed	Rat	SD	NR	{200-250g}	Both	Healthy	Fluoxetine	2.5	0.403226	Chronic [daily, 7x]	IP	Last injection on day of EPM	5 min	No	NA	AnxietyIndex	=	NR			0.51	0.12	0.339411	8	0.56	0.04	0.113137	8	SEM	Fig 1
Aykaç 2012	The change in muscarinic receptor subtypes in different brain regions of rats treated with fluoxetine or propranolol in a model of post-traumatic stress disorder	Asli Aykaç & Banu Aydin & Hülya Cabadak & M. Zafer Gören	2012	https://pubmed.ncbi.nlm.nih.gov/22522023/	NR	Active	Reversed	Rat	SD	NR	{200-250g}	Both	Healthy	Fluoxetine	5	0.806452	Chronic [daily, 7x]	IP	Last injection on day of EPM	5 min	No	NA	AnxietyIndex	=	NR			0.51	0.12	0.339411	8	0.54	0.05	0.141421	8	SEM	Fig 1
Aykaç 2012	The change in muscarinic receptor subtypes in different brain regions of rats treated with fluoxetine or propranolol in a model of post-traumatic stress disorder	Asli Aykaç & Banu Aydin & Hülya Cabadak & M. Zafer Gören	2012	https://pubmed.ncbi.nlm.nih.gov/22522023/	NR	Active	Reversed	Rat	SD	NR	{200-250g}	Both	Healthy	Fluoxetine	10	1.6129	Chronic [daily, 7x]	IP	Last injection on day of EPM	5 min	No	NA	AnxietyIndex	=	NR			0.51	0.12	0.339411	8	0.59	0.06	0.169706	8	SEM	Fig 1
Aykaç 2015	Altered ratio of proapoptotic and antiapoptotic proteins in different brain regions of female rats in model of post-traumatic stress disorder	Asli Aykaç & Mehmet Zafer Gören & Hülya Cabadak	2015		NR	Active	Reversed	Rat	SD	NR	{200-250g}	Female	Predator Scent	Fluoxetine	2.5	0.403226	Chronic [daily, 7x]	IP	Last injection on day of EPM	5 min	No	NA	AnxietyIndex	NR	NR			0.92	0.02	0.06	9	0.52	0.06	0.18	9	SEM	Fig 1A
Aykaç 2015	Altered ratio of proapoptotic and antiapoptotic proteins in different brain regions of female rats in model of post-traumatic stress disorder	Asli Aykaç & Mehmet Zafer Gören & Hülya Cabadak	2015		NR	Active	Reversed	Rat	SD	NR	{200-250g}	Female	Healthy	Fluoxetine	2.5	0.403226	Chronic [daily, 7x]	IP	Last injection on day of EPM	5 min	No	NA	AnxietyIndex	=	NR			0.67	0.04	0.12	9	0.56	0.02	0.06	9	SEM	Fig 1A
Ayuob 2018A	Can Ocimum basilicum (basil) relief the impact of chronic unpredictable mild stress on the mice salivary glands?	Nasra Naeim Ayuob & Soad Shaker Ali & Manal Galal Abd El Wahab	2018		NR	NR	Normal	Mouse	Swiss albino	NR	[29.3-34.5g]	Male	CUMS (4 wks)	Fluoxetine	20	1.62602	Chronic [daily, 14x]	IG	Starting after CUMS	6 min	No	NA	TOA	>				11.62	0.265631	0.84	10	16.52	0.841166	2.66	10	SD	Fig 1A	Data similar to Ayuob 2018B
Ayuob 2018B	Ocimum basilicum improve chronic stress-induced neurodegenerative changes in mice hippocampus	Nasra Naeim Ayuob & Manal Galal Abd El Wahab & Soad Shaker Ali & Hanem Saad Abdel-Tawab	2018	https://pubmed.ncbi.nlm.nih.gov/29356981/	NR	Passive	Normal	Mouse	Swiss albino	[5 wks]	NR	Male	CUMS (4 wks)	Fluoxetine	20	1.62602	Chronic [daily, 14x]	IG	Starting after CUMS	5 min	No	NA	TOA	>				11.61	0.262469	0.83	10	16.59	0.838004	2.65	10	SD	Fig 2A	Data similar to Ayuob 2018A
Ayuob 2017	Can Ocimum basilicum relieve chronic unpredictable mild stress-induced depression in mice?	Nasra Naeim Ayuob & Alaa El-Din L. Firgany & Ahmed A. El-Mansy & Soad Ali	2017	https://pubmed.ncbi.nlm.nih.gov/28823898/	NR	NR	Normal	Mouse	Swiss albino	NR	{30-40g}	Male	CUMS (4 wks)	Fluoxetine	20	1.62602	Chronic [daily, 14x]	IG	Starting after 2 wks of CUMS, last dose day before EPM	5 min	No	NA	TOA	>				11.77	0.294092	0.93	10	16.76	0.800056	2.53	10	SD	Fig 1B
Bhatt 2017	Neuropharmacological evaluation of a novel 5-HT3 receptor antagonist (4-benzylpiperazin-1-yl) (3-methoxyquinoxalin-2-yl) methanone (6g) on lipopolysaccharide-induced anxiety models in mice	Bhatt, S. and Mahesh, R. and Devadoss, T. and Jindal, A.	2017	https://pubmed.ncbi.nlm.nih.gov/27664773/	NR	NR	12h:12h	Mouse	Swiss albino	NR	22-25g	Male	LPS-induced anxiety	Fluoxetine	20	1.62602	Chronic [daily, 7x]	PO	Starting day after LPS, last dose day before EPM	5 min	No	NA	%EOA	>	>	Open field test (ambulation)	No	28.16	2.92	8.25901	8	44.16	3.17	8.96611	8	SEM	Table 2
Bregin 2020	Expression and impact of Lsamp neural adhesion molecule in the serotonergic neurotransmission system	Bregin, A. and Kaare, M. and Jagomäe, T. and Karis, K. and Singh, K. and Laugus, K. and Innos, J. and Leidmaa, E. and Heinla, I. and Visnapuu, T. and Oja, E. M. and KÃµiv, K. and LillevÃ¤li, K. and Harro, J. and Philips, M. A. and Vasar, E.	2020	https://pubmed.ncbi.nlm.nih.gov/32828972/	Group (10)	NR	Normal	Mouse	129S6/ SvEvTac × C57BL/6	3-4 months	[26-29 g]	Male	GMO (Lsamp-/-)	Escitalopram	10	0.813008	Chronic [daily,18x]	IP	Daily before and after EPM	5 min	No	NA	EOA	=	=	Open field test (distance travelled)	No	0.529058	0.352705	1.05812	9	0.689379	0.272541	0.86185	10	SEM	Fig 3B
Bregin 2020	Expression and impact of Lsamp neural adhesion molecule in the serotonergic neurotransmission system	Bregin, A. and Kaare, M. and Jagomäe, T. and Karis, K. and Singh, K. and Laugus, K. and Innos, J. and Leidmaa, E. and Heinla, I. and Visnapuu, T. and Oja, E. M. and KÃµiv, K. and LillevÃ¤li, K. and Harro, J. and Philips, M. A. and Vasar, E.	2020	https://pubmed.ncbi.nlm.nih.gov/32828972/	Group (10)	NR	Normal	Mouse	129S6/ SvEvTac × C57BL/6	3-4 months	[29-31 g]	Male	Healthy	Escitalopram	10	0.813008	Chronic [daily,18x]	IP	Daily before and after EPM	5 min	No	NA	EOA	=	=	Open field test (distance travelled)	No	0.0881764	0.112224	0.354885	10	0	0	0	10	SEM	Fig 3B
Brown 2012	The selective serotonin reuptake inhibitor, escitalopram, enhances inhibition of prepotent responding and spatial reversal learning	Brown, H. D. and Amodeo, D. A. and Sweeney, J. A. and Ragozzino, M. E.	2012	https://pubmed.ncbi.nlm.nih.gov/22219222/	Individual	NR	Normal	Rat	LE	NR	300-360 g	Male	Healthy	Escitalopram	1	0.16129	Acute	IP	30 min before EPM	5 min	No	NA	%EOA	=	NR			32.9183	6.07004	16.0598	7	31.5175	5.36965	13.1529	6	SEM	Fig 3A
Campos 2012	Cannabidiol blocks long-lasting behavioral consequences of predator threat stress: possible involvement of 5HT1A receptors	Campos, A. C. and Ferreira, F. R. and Guimarães, F. S.	2012	https://pubmed.ncbi.nlm.nih.gov/22979992/	Group (4) & Individual after predator exposure (1 wk before test)	Passive	Normal	Rat	W	NR	{220-250 g}	Male	PTSD (predator exposure box, once)	Paroxetine	10	1.6129	Chronic [daily,7x]	IP	Daily, last injection 24h before EPM	5 min	No	NA	%EOA	>	NR			3.18937	2.65781	8.40472	10	16.4784	3.58804	11.3464	10	SEM	Fig 2
Campos 2012	Cannabidiol blocks long-lasting behavioral consequences of predator threat stress: possible involvement of 5HT1A receptors	Campos, A. C. and Ferreira, F. R. and Guimarães, F. S.	2012	https://pubmed.ncbi.nlm.nih.gov/22979992/	Group (4) & Individual after predator exposure (1 wk before test)	Passive	Normal	Rat	W	NR	{220-250 g}	Male	Healthy	Paroxetine	10	1.6129	Chronic [daily,7x]	IP	Daily, last injection 24h before EPM	5 min	No	NA	%EOA	=	NR			11.2957	2.39203	7.17608	9	27.1096	7.97342	25.2142	10	SEM	Fig 2
Cohen 2018	Adjunctive treatment with brexpiprazole and escitalopram reduces behavioral stress responses and increase hypothalamic NPY immunoreactivity in a rat model of PTSD-like symptoms	Cohen, H. and Zohar, J. and Kaplan, Z. and Arnt, J.	2018	https://pubmed.ncbi.nlm.nih.gov/29224968/	Group (4)	Active	Reversed	Rat	SD	NR	{200-250g}	Male	PTSD (Predator Scent Stress)	Escitalopram	5	0.806452	Chronic [twice daily, 14 days]	IP	Starting 1h after situational reminder, last dose day before EPM	5 min	No	NA	EOA	=	NR			9.92	0.89	4.87473	30	7.43	0.77	4.21746	30	SEM	Fig 1B
Cohen 2018	Adjunctive treatment with brexpiprazole and escitalopram reduces behavioral stress responses and increase hypothalamic NPY immunoreactivity in a rat model of PTSD-like symptoms	Cohen, H. and Zohar, J. and Kaplan, Z. and Arnt, J.	2018	https://pubmed.ncbi.nlm.nih.gov/29224968/	Group (4)	Active	Reversed	Rat	SD	NR	{200-250g}	Male	Healthy	Escitalopram	5	0.806452	Chronic [twice daily, 14 days]	IP	Starting 1h after situational reminder, last dose day before EPM	5 min	No	NA	EOA	>	NR			10.57	0.53	2.90293	30	11.88	1	5.56776	31	SEM	Fig 1B
Coleman 2019	The plus maze and scototaxis test are not valid behavioral assays for anxiety assessment in the South African clawed frog	Coleman, R.B. and Aguirre, K. and Spiegel, H.P. and Pecos, C. and Carr, J.A. and Harris, B. N.	2019	https://pubmed.ncbi.nlm.nih.gov/31144017/	Group	Passive	12h:12h (lights off at 1400)	Frog	African clawed	Juvenile	2.05-18.90	Both	Healthy	Fluoxetine	5	NA	Acute [3x in 1 day]	Dorsal lymph sac injection	24, 3 and 1hr before EPM	14 min	No	NA	%TOA	=	NR			0.5	9.43966	24.975	7	0.4	1.54167	4.625	9	Range	Table 1
Coleman 2019	The plus maze and scototaxis test are not valid behavioral assays for anxiety assessment in the South African clawed frog	Coleman, R.B. and Aguirre, K. and Spiegel, H.P. and Pecos, C. and Carr, J.A. and Harris, B. N.	2019	https://pubmed.ncbi.nlm.nih.gov/31144017/	Group	Passive	12h:12h (lights off at 1400)	Frog	African clawed	Juvenile	2.05-18.90	Both	Healthy	Fluoxetine	10	NA	Acute [3x in 1 day]	Dorsal lymph sac injection	24, 3 and 1hr before EPM	14 min	No	NA	%TOA	=	NR			0.5	9.43966	24.975	7	0.3	7.10722	22.475	10	Range	Table 1
Coleman 2019	The plus maze and scototaxis test are not valid behavioral assays for anxiety assessment in the South African clawed frog	Coleman, R.B. and Aguirre, K. and Spiegel, H.P. and Pecos, C. and Carr, J.A. and Harris, B. N.	2019	https://pubmed.ncbi.nlm.nih.gov/31144017/	Group	Passive	12h:12h (lights off at 1400)	Frog	African clawed	Juvenile	2.05-18.90	Both	Healthy	Fluoxetine	20	NA	Acute [3x in 1 day]	Dorsal lymph sac injection	24, 3 and 1hr before EPM	14 min	No	NA	%TOA	=	NR			0.5	9.43966	24.975	7	9	8.31667	24.95	9	Range	Table 1
Collins 2022	Effect of selective serotonin reuptake inhibitor discontinuation on anxiety-like behaviours in mice	Collins, H.M. and Pinacho, R. and Ozdemir, D. and Bannerman, D.M. and Sharp, T.	2022	https://pubmed.ncbi.nlm.nih.gov/35607713/	Group (3-6)	Passive	Normal	Mouse	C57BL/6J	{8-10 wks}	NR	Male	Healthy	Paroxetine	10	0.813008	Chronic [daily, 12x]	SC	Daily, last dose 18h before EPM	5 min	No	NA	EOA	<	<	EPM (distance travelled)	Yes	6.52	0.56	2.09533	14	4.33	0.62	2.23544	13	SEM	Fig 1B
Collins 2022	Effect of selective serotonin reuptake inhibitor discontinuation on anxiety-like behaviours in mice	Collins, H.M. and Pinacho, R. and Ozdemir, D. and Bannerman, D.M. and Sharp, T.	2022	https://pubmed.ncbi.nlm.nih.gov/35607713/	Group (3-6)	Passive	Normal	Mouse	C57BL/6J	{8-10 wks}	NR	Male	Healthy	Paroxetine	10	0.813008	Chronic [daily, 28x]	SC	Daily, last dose 18h before EPM	5 min	No	NA	EOA	<	<	EPM (distance travelled)	Yes	6.46	0.82	175.116	10-11	3.23	0.78	2.58697	11	SEM	Fig 2B
Collins 2022	Effect of selective serotonin reuptake inhibitor discontinuation on anxiety-like behaviours in mice	Collins, H.M. and Pinacho, R. and Ozdemir, D. and Bannerman, D.M. and Sharp, T.	2022	https://pubmed.ncbi.nlm.nih.gov/35607713/	Group (3-6)	Passive	Normal	Mouse	C57BL/6J	{8-10 wks}	NR	Male	Healthy	Paroxetine	10	0.813008	Chronic [daily, 7x]	SC	Daily, last dose 18h before EPM	5 min	No	NA	EOA	=	=	EPM (distance travelled)	Yes	4.19	0.75	2.59808	12	3.44	0.5	1.73205	12	SEM	Fig 3B
Collins 2022	Effect of selective serotonin reuptake inhibitor discontinuation on anxiety-like behaviours in mice	Collins, H.M. and Pinacho, R. and Ozdemir, D. and Bannerman, D.M. and Sharp, T.	2022	https://pubmed.ncbi.nlm.nih.gov/35607713/	Group (3-6)	Passive	Normal	Mouse	C57BL/6J	{8-10 wks}	NR	Male	Healthy	Paroxetine	10	0.813008	Chronic [twice daily, 12 days]	SC	Twice daily, last dose 6h before EPM	5 min	No	NA	EOA	=	=	EPM (distance travelled)	Yes	3.73	0.74	2.56344	12	2.96	0.77	2.66736	12	SEM	Fig 4B
Collins 2022	Effect of selective serotonin reuptake inhibitor discontinuation on anxiety-like behaviours in mice	Collins, H.M. and Pinacho, R. and Ozdemir, D. and Bannerman, D.M. and Sharp, T.	2022	https://pubmed.ncbi.nlm.nih.gov/35607713/	Group (3-6)	Passive	Normal	Mouse	C57BL/6J	{8-10 wks}	NR	Male	Healthy	Citalopram	10	0.813008	Chronic [twice daily, 12 days]	SC	Twice daily, last dose 6h before EPM	5 min	No	NA	EOA	=	=	EPM (distance travelled)	Yes	5.61	0.89	3.77595	18	5.97	0.84	3.56382	18	SEM	Fig 5B
Doron 2014	Escitalopram or novel herbal Bothture treatments during or following exposure to stress reduce anxiety-like behavior through corticosterone and BDNF modifications	Doron, R. and Lotan, D. and Versano, Z. and Benatav, L. and Franko, M. and Armoza, S. and Kately, N. and Rehavi, M.	2014	https://pubmed.ncbi.nlm.nih.gov/24690945/	Group (5)	Active	Reversed	Mouse	ICR	88 days	NR	NR	MS & UCMS	Escitalopram	15	1.21951	Chronic [daily,28x]	IP	Daily, starting after stress, last injection day of test	5 min	No	NA	TOA	>	=	EPM (closed arm entries)	Yes	56.8	4.2	26.5631	40	71	5.6	26.8567	23	SEM	Fig 4A
Doron 2014	Escitalopram or novel herbal Bothture treatments during or following exposure to stress reduce anxiety-like behavior through corticosterone and BDNF modifications	Doron, R. and Lotan, D. and Versano, Z. and Benatav, L. and Franko, M. and Armoza, S. and Kately, N. and Rehavi, M.	2014	https://pubmed.ncbi.nlm.nih.gov/24690945/	Group (5)	Active	Reversed	Mouse	ICR	60 days	NR	NR	MS & UCMS	Escitalopram	15	1.21951	Chronic [daily,32x]	IP	Daily, starting during UCMS, last injection day of test	5 min	No	NA	TOA	>	=	EPM (closed arm entries)	Yes	47.5	5	25	25	67.4	8.8	39.3548	20	SEM	Fig 5A
Drapier 2007	Effects of acute fluoxetine, paroxetine and desipramine on rats tested on the elevated plus-maze	Drapier, D. and Bentué-Ferrer, D. and Laviolle, B. and Millet, B. and Allain, H. and Bourin, M. and Reymann, J. M.	2007	https://pubmed.ncbi.nlm.nih.gov/17095104/	Group (4)	Passive	Normal	Rat	W	Adult	200-300 g	Male	Healthy	Paroxetine	0.1	0.016129	Acute	IP	30 min before EPM	5 min	No	NA	TOA	=	=	EPM (distance travelled)	Yes	75	7.66129	34.2623	20	49.49	7.65	26.5004	12	SEM	Fig 3C
Drapier 2007	Effects of acute fluoxetine, paroxetine and desipramine on rats tested on the elevated plus-maze	Drapier, D. and Bentué-Ferrer, D. and Laviolle, B. and Millet, B. and Allain, H. and Bourin, M. and Reymann, J. M.	2007	https://pubmed.ncbi.nlm.nih.gov/17095104/	Group (4)	Passive	Normal	Rat	W	Adult	200-300 g	Male	Healthy	Paroxetine	0.5	0.0806452	Acute	IP	30 min before EPM	5 min	No	NA	TOA	=	=	EPM (distance travelled)	Yes	75	7.66129	34.2623	20	57.14	11.73	40.6339	12	SEM	Fig 3C
Drapier 2007	Effects of acute fluoxetine, paroxetine and desipramine on rats tested on the elevated plus-maze	Drapier, D. and Bentué-Ferrer, D. and Laviolle, B. and Millet, B. and Allain, H. and Bourin, M. and Reymann, J. M.	2007	https://pubmed.ncbi.nlm.nih.gov/17095104/	Group (4)	Passive	Normal	Rat	W	Adult	200-300 g	Male	Healthy	Paroxetine	3	0.483871	Acute	IP	30 min before EPM	5 min	No	NA	TOA	<	=	EPM (distance travelled)	Yes	75	7.66129	34.2623	20	44.39	9.14	32.9547	13	SEM	Fig 3C
Drapier 2007	Effects of acute fluoxetine, paroxetine and desipramine on rats tested on the elevated plus-maze	Drapier, D. and Bentué-Ferrer, D. and Laviolle, B. and Millet, B. and Allain, H. and Bourin, M. and Reymann, J. M.	2007	https://pubmed.ncbi.nlm.nih.gov/17095104/	Group (4)	Passive	Normal	Rat	W	Adult	200-300 g	Male	Healthy	Paroxetine	12	1.93548	Acute	IP	30 min before EPM	5 min	No	NA	TOA	<	=	EPM (distance travelled)	Yes	75	7.66129	34.2623	20	40.3226	10.0806	36.3463	13	SEM	Fig 3C
Drapier 2007	Effects of acute fluoxetine, paroxetine and desipramine on rats tested on the elevated plus-maze	Dominique Drapier & Danièle Bentué-Ferrer & Bruno Laviolle & Bruno Millet & Hervé Allain & Michel Bourin & Jean-Michel Reymann	2007	https://pubmed.ncbi.nlm.nih.gov/17095104/	Group (4)	Passive	Normal	Rat	W	Adult	200-300g	Male	Healthy	Fluoxetine	2.5	0.403226	Acute	IP	30 min before EPM	5 min	No	NA	TOA	=	=	EPM (distance travelled)	Yes	56.97	9.16	38.8626	18	69.32	11.95	35.85	9	SEM	Fig 2C
Drapier 2007	Effects of acute fluoxetine, paroxetine and desipramine on rats tested on the elevated plus-maze	Dominique Drapier & Danièle Bentué-Ferrer & Bruno Laviolle & Bruno Millet & Hervé Allain & Michel Bourin & Jean-Michel Reymann	2007	https://pubmed.ncbi.nlm.nih.gov/17095104/	Group (4)	Passive	Normal	Rat	W	Adult	200-300g	Male	Healthy	Fluoxetine	5	0.806452	Acute	IP	30 min before EPM	5 min	No	NA	TOA	<	=	EPM (distance travelled)	Yes	56.97	9.16	38.8626	18	33.06	5.98	26.0662	19	SEM	Fig 2C
Drapier 2007	Effects of acute fluoxetine, paroxetine and desipramine on rats tested on the elevated plus-maze	Dominique Drapier & Danièle Bentué-Ferrer & Bruno Laviolle & Bruno Millet & Hervé Allain & Michel Bourin & Jean-Michel Reymann	2007	https://pubmed.ncbi.nlm.nih.gov/17095104/	Group (4)	Passive	Normal	Rat	W	Adult	200-300g	Male	Healthy	Fluoxetine	10	1.6129	Acute	IP	30 min before EPM	5 min	No	NA	TOA	<	=	EPM (distance travelled)	Yes	56.97	9.16	38.8626	18	33.07	5.98	26.0662	19	SEM	Fig 2C
Drapier 2007	Effects of acute fluoxetine, paroxetine and desipramine on rats tested on the elevated plus-maze	Dominique Drapier & Danièle Bentué-Ferrer & Bruno Laviolle & Bruno Millet & Hervé Allain & Michel Bourin & Jean-Michel Reymann	2007	https://pubmed.ncbi.nlm.nih.gov/17095104/	Group (4)	Passive	Normal	Rat	W	Adult	200-300g	Male	Healthy	Fluoxetine	15	2.41935	Acute	IP	30 min before EPM	5 min	No	NA	TOA	=	<	EPM (distance travelled)	Yes	56.97	9.16	38.8626	18	36.25	5.98	17.94	9	SEM	Fig 2C
Durand 2000	Strain-dependent neurochemical and neuroendocrine effects of desipramine, but not fluoxetine or imipramine, in Spontaneously Hypertensive and Wistar-Kyoto rats	Durand, M. and Aguerre, S. and Fernandez, F. and Edno, L. and Combourieu, I. and Mormède, P. and Chaouloff, F.	2000	https://pubmed.ncbi.nlm.nih.gov/10974331/	Group (4)	Passive	Normal	Rat	SHR	[4-5 wks]	NR	Male	Healthy	Fluoxetine	10	1.6129	Chronic [daily, 21x]	PO	Last dose day before EPM	5 min	No	NA	%EOA	=	=	Open field test (total squares)	No	23.63	2.59	14.6513	24-32	17.68	3.04	17.1968	24-32	SEM	Table 1
Durand 2000	Strain-dependent neurochemical and neuroendocrine effects of desipramine, but not fluoxetine or imipramine, in Spontaneously Hypertensive and Wistar-Kyoto rats	Durand, M. and Aguerre, S. and Fernandez, F. and Edno, L. and Combourieu, I. and Mormède, P. and Chaouloff, F.	2000	https://pubmed.ncbi.nlm.nih.gov/10974331/	Group (4)	Passive	Normal	Rat	WKY	[4-5 wks]	NR	Male	Healthy	Fluoxetine	10	1.6129	Chronic [daily, 21x]	PO	Last dose day before EPM	5 min	No	NA	%EOA	<	=	Open field test (total squares)	No	22.41	3.02	17.0837	24-32	10.88	3.09	17.4797	24-32	SEM	Table 1
Durand 2000	Strain-dependent neurochemical and neuroendocrine effects of desipramine, but not fluoxetine or imipramine, in Spontaneously Hypertensive and Wistar-Kyoto rats	Durand, M. and Aguerre, S. and Fernandez, F. and Edno, L. and Combourieu, I. and Mormède, P. and Chaouloff, F.	2000	https://pubmed.ncbi.nlm.nih.gov/10974331/	Group (4)	Passive	Normal	Rat	SHR	[4-5 wks]	NR	Male	Healthy	Fluoxetine	10	1.6129	Acute	PO	1 hr before EPM	5 min	No	NA	%EOA	=	NR			38.25	3.22	11.1544	11-12	34.08	3.62	12.54	11-12	SEM	Table 1
Durand 2000	Strain-dependent neurochemical and neuroendocrine effects of desipramine, but not fluoxetine or imipramine, in Spontaneously Hypertensive and Wistar-Kyoto rats	Durand, M. and Aguerre, S. and Fernandez, F. and Edno, L. and Combourieu, I. and Mormède, P. and Chaouloff, F.	2000	https://pubmed.ncbi.nlm.nih.gov/10974331/	Group (4)	Passive	Normal	Rat	WKY	[4-5 wks]	NR	Male	Healthy	Fluoxetine	10	1.6129	Acute	PO	1 hr before EPM	5 min	No	NA	%EOA	=	NR			27.42	5.46	18.914	11-12	15.33	3.09	10.7041	11-12	SEM	Table 1
Dygalo 2006	Effect of repeated treatment with fluoxetine on tryptophan hydroxylase-2 gene expression in the rat brainstem	Dygalo, N.N. and Shishkina, G.T. and Kalinina, T.S. and Yudina, A.M. and Ovchinnikova, E.S.	2006	https://pubmed.ncbi.nlm.nih.gov/16982082/	Single	Passive	Normal	Rat	W	NR	[200-220g]	Male	Healthy	Fluoxetine	25	4.03226	Acute	IG	1 hr before EPM	5 min	No	NA	EOA	<	NR			2.01	0.46	1.59349	11-12	0.81	0.22	0.762102	11-12	NR	Fig 4A
Gannon 2011	The benzodiazepine diazepam demonstrates the usefulness of Syrian hamsters as a model for anxiety testing: evaluation of other classes of anxiolytics in comparison to diazepam	Gannon, R. L. and Lungwitz, E. and Batista, N. and Hester, I. and Huntley, C. and Peacock, A. and Delagrange, P. and Millan, M. J.	2011	https://pubmed.ncbi.nlm.nih.gov/21094664/	Individual	Passive	14 L : 10 D	Hamster	Syrian	3-6 months	NR	Male	Healthy	Citalopram	10	1.35135	Acute	IP	30 min before EPM	5 min	No	NA	%TOA	=	NR			18.5	3.5	14.4309	17	20.9	3.6	14.8432	17	SEM	Table 1
Garg 2008	Possible role of citalopram and desipramine against sleep deprivation-induced anxiety like-behavior alterations and oxidative damage in mice	Garg, R. and Kumar, A.	2008	https://pubmed.ncbi.nlm.nih.gov/19090348/	NR	Passive	Normal	Mouse	Albino (Laca strain)	NR	{22-30 g}	NR	Sleep deprivation (72 hr)	Citalopram	5	0.406504	Subchronic [daily,5x]	IP	Starting 2 days before 72 hr sleep deprivation	5 min	No	NA	AvgTimePerEntrieOA	>	>	Actophotometer (locomotion counts)	No	6.95122	0.731707	1.79231	6	10.18	1.15	2.81691	6	SEM	Fig 1A
Garg 2008	Possible role of citalopram and desipramine against sleep deprivation-induced anxiety like-behavior alterations and oxidative damage in mice	Garg, R. and Kumar, A.	2008	https://pubmed.ncbi.nlm.nih.gov/19090348/	NR	Passive	Normal	Mouse	Albino (Laca strain)	NR	{22-30 g}	NR	Sleep deprivation (72 hr)	Citalopram	10	0.813008	Subchronic [daily,5x]	IP	Starting 2 days before 72 hr sleep deprivation	5 min	No	NA	AvgTimePerEntrieOA	>	>	Actophotometer (locomotion counts)	No	6.95122	0.731707	1.79231	6	13.6585	1.09756	2.68846	6	SEM	Fig 1A
Gergues 2021	Dentate gyrus activin signaling mediates the antidepressant response	Gergues, M.M. and Yohn, C.N. and Bharadia, a. and Levinstein, M.R. and Samuels, B.A.	2021	https://pubmed.ncbi.nlm.nih.gov/33414389/	NR	Passive	Normal	Mouse	C57BL/6J	[8 wks]	NR	Male	Healthy	Fluoxetine	18	1.46341	Chronic [daily, 21x]	NR	Daily	5 min	No	NA	EOA	>	NR			6.89	0.63	2.52	7-16	8.88	0.81	3.24	7-16	SEM	Fig 1C
Gergues 2021	Dentate gyrus activin signaling mediates the antidepressant response	Gergues, M.M. and Yohn, C.N. and Bharadia, a. and Levinstein, M.R. and Samuels, B.A.	2021	https://pubmed.ncbi.nlm.nih.gov/33414389/	NR	Passive	Normal	Mouse	C57BL/6J	[8 wks]	NR	Male	CORT-induced depression	Fluoxetine	18	1.46341	Chronic [daily, 21x]	NR	Starting after 4 weeks CORT, daily CORT+FLX during 21 days	6 min	No	NA	EOA	>	NR			4.11	0.52	2.08	7-16	7.81	0.64	2.56	7-16	SEM	Fig 1C
Grégoire 2013	5-HT2CR blockade in the amygdala conveys analgesic efficacy to SSRIs in a rat model of arthritis pain	Grégoire, S. and Neugebauer, V.	2013	https://pubmed.ncbi.nlm.nih.gov/23937887/	NR	NR	12h:12h	Rat	SD	NR	{225-250g}	Male	Arthritis	Fluvoxamine	30	4.83871	Acute	IP	30 min before EPM	5 min	No	NA	%EOA	=	=	EPM (total number of entries)	Yes	16.29	3.64	8.91614	6	42.13	9.27	24.5261	7	SEM	Fig 4B	Animals that stayed only in one arm were excluded from experiment
Griebel 1997	Risk assessment behaviour: evaluation of utility in the study of 5-HT-related drugs in the rat elevated plus-maze test	Griebel, G. and Rodgers, R. J. and Perrault, G. and Sanger, D. J.	1997	https://pubmed.ncbi.nlm.nih.gov/9259011/	Group (5)	Passive	Normal	Rat	SD	NR	180-220 g	Male	Healthy	Fluvoxamine	1	0.16129	Acute	SC	30 min before EPM	4 min	No	NA	%EOA	=	=	Actimeter (total number of beams crossed)	No	17.8	4.57944	13.7383	6-9	24.8598	3.27103	9.81308	6-9	SEM	Fig 7
Griebel 1997	Risk assessment behaviour: evaluation of utility in the study of 5-HT-related drugs in the rat elevated plus-maze test	Griebel, G. and Rodgers, R. J. and Perrault, G. and Sanger, D. J.	1997	https://pubmed.ncbi.nlm.nih.gov/9259011/	Group (5)	Passive	Normal	Rat	SD	NR	180-220 g	Male	Healthy	Fluvoxamine	3	0.483871	Acute	SC	30 min before EPM	4 min	No	NA	%EOA	=	=	Actimeter (total number of beams crossed)	No	17.8	4.57944	13.7383	6-9	15.49	2.67	8.01	6-9	SEM	Fig 7
Griebel 1997	Risk assessment behaviour: evaluation of utility in the study of 5-HT-related drugs in the rat elevated plus-maze test	Griebel, G. and Rodgers, R. J. and Perrault, G. and Sanger, D. J.	1997	https://pubmed.ncbi.nlm.nih.gov/9259011/	Group (5)	Passive	Normal	Rat	SD	NR	180-220 g	Male	Healthy	Fluvoxamine	10	1.6129	Acute	SC	30 min before EPM	4 min	No	NA	%EOA	=	=	Actimeter (total number of beams crossed)	No	17.8	4.57944	13.7383	6-9	14.78	4.27	12.81	6-9	SEM	Fig 7
Griebel 1997	Risk assessment behaviour: evaluation of utility in the study of 5-HT-related drus in the rat elevated plus-maze test	Griebel, G. and Rodgers, R.J. and Perrault, G. and Sanger, D.J.	1997	https://pubmed.ncbi.nlm.nih.gov/9259011/	Group (5)	Passive	Normal	Rat	SD	NR	180-220g	Male	Healthy	Fluoxetine	1	0.16129	Acute	SC	30 min before EPM	4 min	No	NA	%EOA	=	=	Actimeter (total number of beams crossed)	No	32.71	4.33	12.99	6-9	29.34	3.37	10.11	6-9	SEM	Fig 7
Griebel 1997	Risk assessment behaviour: evaluation of utility in the study of 5-HT-related drus in the rat elevated plus-maze test	Griebel, G. and Rodgers, R.J. and Perrault, G. and Sanger, D.J.	1997	https://pubmed.ncbi.nlm.nih.gov/9259011/	Group (5)	Passive	Normal	Rat	SD	NR	180-220g	Male	Healthy	Fluoxetine	3	0.483871	Acute	SC	30 min before EPM	4 min	No	NA	%EOA	=	=	Actimeter (total number of beams crossed)	No	32.71	4.33	12.99	6-9	19.98	3.59	10.77	6-9	SEM	Fig 7
Griebel 1997	Risk assessment behaviour: evaluation of utility in the study of 5-HT-related drus in the rat elevated plus-maze test	Griebel, G. and Rodgers, R.J. and Perrault, G. and Sanger, D.J.	1997	https://pubmed.ncbi.nlm.nih.gov/9259011/	Group (5)	Passive	Normal	Rat	SD	NR	180-220g	Male	Healthy	Fluoxetine	10	1.6129	Acute	SC	30 min before EPM	4 min	No	NA	%EOA	=	=	Actimeter (total number of beams crossed)	No	32.71	4.33	12.99	6-9	21.17	3.84	11.52	6-9	SEM	Fig 7
Guo 2021	Prunin modulates the expression of cerebral serotonin induced by anxiety-like behavior in mice	Guo, F. and Yan, D. and Qin, Z. and Bais, S.	2021		NR	NR	NR	Mouse	Albino	NR	[25-30g]	Both	Healthy	Fluoxetine	10	0.813008	Acute	PO	NR	5 min	No	NA	EOA	=	NR			1.11	0.57	1.39621	6	2.79	0.73	1.78813	6	SEM	Fig 4
Gutiérrez-García 2021	Putative anti-immobility action of acute insulin is attributable to an increase in locomotor activity in healthy Wistar rats	Gutiérrez-García, A.G. and Contreras, C.M.	2021	https://pubmed.ncbi.nlm.nih.gov/33827082/	Group (5)	Passive	Normal	Rat	W	Adult	200-250g	Female	Healthy	Fluoxetine	1	0.16129	Acute	PO	5h before EPM	5 min	No	NA	TOA	=	=	Open field test (crossings)	No	NR	NR	NR	10	NR	NR	NR	10	SEM	-
Gutiérrez-García 2021	Putative anti-immobility action of acute insulin is attributable to an increase in locomotor activity in healthy Wistar rats	Gutiérrez-García, A.G. and Contreras, C.M.	2021	https://pubmed.ncbi.nlm.nih.gov/33827082/	Group (5)	Passive	Normal	Rat	W	Adult	200-250g	Female	Healthy	Fluoxetine	1	0.16129	Chronic [daily, 21x]	PO	Daily, last dose 5h before EPM	5 min	No	NA	TOA	=	=	Open field test (crossings)	No	NR	NR	NR	10	NR	NR	NR	10	SEM	-
Hagsäter 2021	A complex impact of systematically administered 5-HT2A receptor ligands on conditioned fear	Hagsäter, S.M. and Pettersson, R. and Pettersson, C. and Atanasovski, D. and Näslund, J. and Eriksson, E.	2021	https://pubmed.ncbi.nlm.nih.gov/34228806/	Group (3)	NR	12h:12h	Rat	Wistar Hannover	[9-10 wks]	NR	Male	Healthy	Escitalopram	5	0.806452	Acute	SC	30 min before EPM	5 min	No	NA	%TOA	=	NR			12.36	4.073	15.7746	15	11.39	1.51589	5.87102	15	IQR	Fig 4A
Han 2019	Lactobacillus mucosae and Bifidobacterium longum synergistically alleviate immobilization stress-induced anxiety/depression in mice by suppressing gut dysbiosis	Han, S. and Kim, D.	2019	https://pubmed.ncbi.nlm.nih.gov/31564078/	NR	NR	12h:12h	Mouse	C57BL/6	{6 wks}	{19-21g}	Male	Immobilization stress (12h a day, 2 days)	Fluoxetine	12	0.97561	Subchronic [daily, 5x]	PO	Starting day after IS	5 min	No	NA	%EOA	=	NR			18.1	2.10364	5.95	8	17.37	1.26219	3.57	8	SD	Fig 2A (b)
Hiraide 2013	Behavioural effects of monoamine reuptake inhibitors on symptomatic domains in an animal model of attention-deficit/hyperactivity disorder	Hiraide, S. and Ueno, K. and Yamaguchi, T. and Matsumoto, M. and Yanagawa, Y. and Yoshioka, M. and Togashi, H.	2013	https://pubmed.ncbi.nlm.nih.gov/23380523/	NR	NR	12 L : 12 D	Rat	SHRSP/Ezo	6 wks	NR	Male	Healthy	Fluvoxamine	1	0.16129	Acute	IP	20 min before EPM	10 min	No	NA	%TOA	=	NR			22.8814	2.71186	9.39417	12	15.09	3.62	10.86	9	SEM	Fig 3C
Hiraide 2013	Behavioural effects of monoamine reuptake inhibitors on symptomatic domains in an animal model of attention-deficit/hyperactivity disorder	Hiraide, S. and Ueno, K. and Yamaguchi, T. and Matsumoto, M. and Yanagawa, Y. and Yoshioka, M. and Togashi, H.	2013	https://pubmed.ncbi.nlm.nih.gov/23380523/	NR	NR	12 L : 12 D	Rat	SHRSP/Ezo	6 wks	NR	Male	Healthy	Fluvoxamine	3	0.483871	Acute	IP	20 min before EPM	10 min	No	NA	%TOA	=	NR			22.8814	2.71186	9.39417	12	10.71	1.51	4.27092	8	SEM	Fig 3C
Hiraide 2013	Behavioural effects of monoamine reuptake inhibitors on symptomatic domains in an animal model of attention-deficit/hyperactivity disorder	Hiraide, S. and Ueno, K. and Yamaguchi, T. and Matsumoto, M. and Yanagawa, Y. and Yoshioka, M. and Togashi, H.	2013	https://pubmed.ncbi.nlm.nih.gov/23380523/	NR	NR	12 L : 12 D	Rat	SHRSP/Ezo	6 wks	NR	Male	Healthy	Fluvoxamine	10	1.6129	Acute	IP	20 min before EPM	10 min	No	NA	%TOA	<	=	Open field test (total crossings)	No	22.8814	2.71186	9.39417	12	10.71	1.5	4.5	9	SEM	Fig 3C
Hiraide 2013	Behavioural effects of monoamine reuptake inhibitors on symptomatic domains in an animal model of attention-deficit/hyperactivity disorder	Hiraide, S. and Ueno, K. and Yamaguchi, T. and Matsumoto, M. and Yanagawa, Y. and Yoshioka, M. and Togashi, H.	2013	https://pubmed.ncbi.nlm.nih.gov/23380523/	NR	NR	12 L : 12 D	Rat	SHRSP/Ezo	6 wks	NR	Male	Healthy	Fluvoxamine	30	4.83871	Acute	IP	20 min before EPM	10 min	No	NA	%TOA	<	<	Open field test (total crossings)	No	22.8814	2.71186	9.39417	12	10	3.22034	9.66102	9	SEM	Fig 3C
Holmes 2003	Prior exposure to the elevated plus-maze sensitizes mice to the acute behavioral effects of fluoxetine and phenelzine	Holmes, A. and Rodgers, R.J.	2003	https://pubmed.ncbi.nlm.nih.gov/12524150/	Group (10)	Active	Reversed	Mouse	Swiss Webster	11-12 wks	NR	Male	Healthy	Fluoxetine	5	0.406504	Acute	IP	30 min before EPM	5 min	No	NA	%EOA	=	NR			18.42	4.25	15.3236	11-13	23.28	4.86	17.523	11-13	SEM	Fig 2B
Holmes 2003	Prior exposure to the elevated plus-maze sensitizes mice to the acute behavioral effects of fluoxetine and phenelzine	Holmes, A. and Rodgers, R.J.	2003	https://pubmed.ncbi.nlm.nih.gov/12524150/	Group (10)	Active	Reversed	Mouse	Swiss Webster	11-12 wks	NR	Male	Healthy	Fluoxetine	10	0.813008	Acute	IP	30 min before EPM	5 min	No	NA	%EOA	=	NR			18.42	4.25	15.3236	11-13	10.32	3.44	12.4031	11-13	SEM	Fig 2B
Holmes 2003	Prior exposure to the elevated plus-maze sensitizes mice to the acute behavioral effects of fluoxetine and phenelzine	Holmes, A. and Rodgers, R.J.	2003	https://pubmed.ncbi.nlm.nih.gov/12524150/	Group (10)	Active	Reversed	Mouse	Swiss Webster	11-12 wks	NR	Male	Healthy	Fluoxetine	20	1.62602	Acute	IP	30 min before EPM	5 min	No	NA	%EOA	=	NR			18.42	4.25	15.3236	11-13	13.36	3.22	11.6099	11-13	SEM	Fig 2B
Huot 2001	Development of adult ethanol preference and anxiety as a consequence of neonatal maternal separation in Long Evans rats and reversal with antidepressant treatment	Huot, R. L. and Thrivikraman, K. V. and Meaney, M. J. and Plotsky, P. M.	2001	https://pubmed.ncbi.nlm.nih.gov/11797057/	Group (8) & Pairs PND 30 until testing	Passive	Normal	Rat	LE	>60 days	451-477 g	Both	Handling / Maternal separation 15 min	Paroxetine	7	1.12903	Chronic [daily,20x]	SC (osmotic minipump)	Implant on PND 50 (weeks after stress induction)	6 min	No	NA	%TOA	=	NR			14.0936	1.05263	2.97729	8	14.2105	1.34503	3.80432	8	SEM	Fig 1
Huot 2001	Development of adult ethanol preference and anxiety as a consequence of neonatal maternal separation in Long Evans rats and reversal with antidepressant treatment	Huot, R. L. and Thrivikraman, K. V. and Meaney, M. J. and Plotsky, P. M.	2001	https://pubmed.ncbi.nlm.nih.gov/11797057/	Group (8) & Pairs PND 30 until testing	Passive	Normal	Rat	LE	>60 days	456-485 g	Both	Handling / Maternal separation 180 min	Paroxetine	7	1.12903	Chronic [daily,20x]	SC (osmotic minipump)	Implant on PND 50 (weeks after stress induction)	6 min	No	NA	%TOA	>	NR			5.55556	0.292398	0.827025	8	12.3977	0.935673	2.64648	8	SEM	Fig 1
Huot 2001	Development of adult ethanol preference and anxiety as a consequence of neonatal maternal separation in Long Evans rats and reversal with antidepressant treatment	Huot, R. L. and Thrivikraman, K. V. and Meaney, M. J. and Plotsky, P. M.	2001	https://pubmed.ncbi.nlm.nih.gov/11797057/	Group (8) & Pairs PND 30 until testing	Passive	Normal	Rat	LE	>60 days	450-466 g	Both	Healthy	Paroxetine	7	1.12903	Chronic [daily,20x]	SC (osmotic minipump)	Implant on PND 50 (weeks after stress induction)	6 min	No	NA	%TOA	=	NR			13.9766	1.05263	2.97729	8	14.0351	1.16959	3.3081	8	SEM	Fig 1
Ishizuka 2010	Involvement of vasopressin V1b receptor in anti-anxiety action of SSRI and SNRI in mice	Ishizuka, Y. and Abe, H. and Tanoue, A. and Kannan, H. and Ishida, Y.	2010	https://pubmed.ncbi.nlm.nih.gov/19914307/	NR	Passive	Normal	Mouse	V1bR KO/ 129Sv*C57BL/6J background	{7-9 wks}	NR	Male	GMO (V1bR KO)	Fluvoxamine	20	1.62602	Acute	IP	30 min before EPM	10 min	No	NA	TOA	=	NR			9.50355	0.815603	2.15788	6-7	11.773	1.02837	2.72081	6-7	SEM	Fig 2A	Rearing and head dips
Ishizuka 2010	Involvement of vasopressin V1b receptor in anti-anxiety action of SSRI and SNRI in mice	Ishizuka, Y. and Abe, H. and Tanoue, A. and Kannan, H. and Ishida, Y.	2010	https://pubmed.ncbi.nlm.nih.gov/19914307/	NR	Passive	Normal	Mouse	WT 129Sv*C57BL/6J background	{7-9 wks}	NR	Male	Healthy	Fluvoxamine	20	1.62602	Acute	IP	30 min before EPM	10 min	No	NA	TOA	>	NR			9.2233	0.485437	1.28435	6-7	12.8155	0.728155	1.92652	6-7	SEM	Fig 1A
Ishizuka 2010	Involvement of vasopressin V1b receptor in anti-anxiety action of SSRI and SNRI in mice	Ishizuka, Y. and Abe, H. and Tanoue, A. and Kannan, H. and Ishida, Y.	2010	https://pubmed.ncbi.nlm.nih.gov/19914307/	NR	Passive	Normal	Mouse	V1bR KO/ 129Sv*C57BL/6J background	{7-9 wks}	NR	Male	GMO (V1bR KO)	Fluvoxamine	20	1.62602	Chronic [daily,14x]	IP	Last dose on the same day as test	10 min	No	NA	TOA	=	NR			9.62085	0.805687	2.13165	6-7	11.8483	0.947867	2.50782	6-7	SEM	Fig 5A
Ishizuka 2010	Involvement of vasopressin V1b receptor in anti-anxiety action of SSRI and SNRI in mice	Ishizuka, Y. and Abe, H. and Tanoue, A. and Kannan, H. and Ishida, Y.	2010	https://pubmed.ncbi.nlm.nih.gov/19914307/	NR	Passive	Normal	Mouse	WT 129Sv*C57BL/6J background	{7-9 wks}	NR	Male	Healthy	Fluvoxamine	20	1.62602	Chronic [daily,14x]	IP	Last dose on the same day as test	10 min	No	NA	TOA	>	NR			9.7619	0.571429	1.51186	6-7	14.3333	0.809524	2.1418	6-7	SEM	Fig 4A
Jamal 2019	Evaluation of safety profile and stress suppressant activity of Rosa moschata in mice	Jamal, M. and ur Rehman, M. and Nabi, M. and Awan, A.A. and Ali, N. and Sherkheli, M.A. and ul Haq, R.	2019	https://pubmed.ncbi.nlm.nih.gov/31969299/	NR	NR	12h:12h	Mouse	Balb/c	NR	{27-33g}	Male	Immobilization stress (90 minutes)	Fluoxetine	10	0.813008	Acute	IP	30 min before IS, EPM 5 min after IS	5 min	No	NA	EOA	>	>	Open field test (number of squares crossed)	No	0.63	0.35	0.989949	8	2.25	0.23	0.650538	8	SEM	Fig 1A
Jennings 2006	Increased expression of the 5-HT transporter confers a low-anxiety phenotype linked to decreased 5-HT transmission	Jennings, K. A. and Loder, M. K. and Sheward, W. J. and Pei, Q. and Deacon, R.M.J. and Benson, M. A. and Olverman, H. J. and Hastie, N. D. and Harmar, A. J. and Shen, S. and Sharp, T.	2006	https://pubmed.ncbi.nlm.nih.gov/16943551/	Group	Passive	Normal	Mouse	CBAxC57BL/6J	{3-6 months}	NR	Male	GMO (5-HTT overexpression)	Paroxetine	10	0.813008	Acute	IP	30 min before EPM	NR	No	NA	TOA	<	NR			62.7968	16.3588	46.2698	8	22.1636	7.65172	21.6423	8	SEM	Fig 7
Jennings 2006	Increased expression of the 5-HT transporter confers a low-anxiety phenotype linked to decreased 5-HT transmission	Jennings, K. A. and Loder, M. K. and Sheward, W. J. and Pei, Q. and Deacon, R.M.J. and Benson, M. A. and Olverman, H. J. and Hastie, N. D. and Harmar, A. J. and Shen, S. and Sharp, T.	2006	https://pubmed.ncbi.nlm.nih.gov/16943551/	Group	Passive	Normal	Mouse	CBAxC57BL/6J	{3-6 months}	NR	Male	Healthy	Paroxetine	10	0.813008	Acute	IP	30 min before EPM	NR	No	NA	TOA	=	NR			2.63852	2.11082	5.97029	8	11.8734	5.27704	14.9257	8	SEM	Fig 7
Jo 2020	Evaluation of stress-related behavioral and biological activity of Ocimum sanctum extract in rats	Kyung Jo Jo, Gun He Nam, Ye Seul Park, Hye Won Kawk, Jong Tae Kim, Won Hee Choi, Seung Hee Jang, Min Jeong Kim, Young Min Kim	2020		NR	NR	12h:12h	Rat	SD	NR	{260-280g}	Male	Restraint stress (4h a day, 28 days)	Fluoxetine	20	3.22581	Chronic [daily, 28x]	PO	Daily during restraint stress	10 min	No	NA	TOA	>	NR			6.39	4.45	10.9002	4-6	65.42	20.18	49.4307	4-6	SEM	Fig 2A
Kalshetty 2012	Antidepressant effects of standardized extract of Centella asiatica L in olfactory bulbectomy model	Kalshetty, P. and Aswar, U. and Bodhankar, S. and Sinnathambi, A. and Mohan, v. and Thakurdesai, P.	2012		NR	Passive	Normal	Rat	SD	NR	[250-270 g]	Male	OBX	Fluoxetine	30	4.83871	Chronic [daily, 14x]	PO	Daily, last dose 30 min before EPM	5 min	No	NA	EOA	<	<	Open field test (ambulation)	No	1.6	0.51	1.24924	6	2	0.71	1.73914	6	SEM	Table 3
Kaminska 2016	The antidepressant- and anxiolytic-like effects following co-treatment with escitalopram and risperidone in rats	Kaminska, K. and Rogoz, Z.	2016	https://pubmed.ncbi.nlm.nih.gov/27512008/	Group (4)	Passive	Normal	Rat	W	NR	250-270 g	Male	Healthy	Escitalopram	1	0.16129	Acute	IP	60 min before EPM	5 min	No	NA	%EOA	=	NR			36.52	3.61	10.2106	8	28.6	3.04	8.59842	8	SEM	Fig 2A
Kaminska 2016	The antidepressant- and anxiolytic-like effects following co-treatment with escitalopram and risperidone in rats	Kaminska, K. and Rogoz, Z.	2016	https://pubmed.ncbi.nlm.nih.gov/27512008/	Group (4)	Passive	Normal	Rat	W	NR	250-270 g	Male	Healthy	Escitalopram	2.5	0.403226	Acute	IP	60 min before EPM	5 min	No	NA	%EOA	=	=	Open field test (time of walking)	No	36.52	3.61	10.2106	8	34.7	3.96	11.2006	8	SEM	Fig 2A
Kaminska 2016	The antidepressant- and anxiolytic-like effects following co-treatment with escitalopram and risperidone in rats	Kaminska, K. and Rogoz, Z.	2016	https://pubmed.ncbi.nlm.nih.gov/27512008/	Group (4)	Passive	Normal	Rat	W	NR	250-270 g	Male	Healthy	Escitalopram	5	0.806452	Acute	IP	60 min before EPM	5 min	No	NA	%EOA	>	=	Open field test (time of walking)	No	36.52	3.61	10.2106	8	53.2565	4.63977	13.1232	8	SEM	Fig 2A
Kaminska 2016	The antidepressant- and anxiolytic-like effects following co-treatment with escitalopram and risperidone in rats	Kaminska, K. and Rogoz, Z.	2016	https://pubmed.ncbi.nlm.nih.gov/27512008/	Group (4)	Passive	Normal	Rat	W	NR	250-270 g	Male	Healthy	Escitalopram	10	1.6129	Acute	IP	60 min before EPM	5 min	No	NA	%EOA	=	NR			36.52	3.61	10.2106	8	30.13	3.96	11.2006	8	SEM	Fig 2A
Kangussu 2013	Angiotensin-(1-7) attenuates the anxiety and depression-like behaviors in transgenic rats with low brain angiotensinogen	Kangussu, L.M. and Almeida-Santos, A.F. and Bader, M. and Alenina, N. and Fontes, M.A.P. and Santos, R.O.S. and Aguiar, D.C. and Campagnole-Santos, M.J.	2013	https://pubmed.ncbi.nlm.nih.gov/24016839/	Group (5)	Passive	Normal	Rat	SD	Adult	{300-350g}	Male	Healthy	Fluoxetine	10	1.6129	Acute	IP	30 min before EPM	5 min	No	NA	%EOA	=	=	EPM (closed arm entries)	Yes	20.72	3.77	9.97448	5-7	17.09	4.3	11.3767	5-7	SEM	Fig 3
Kangussu 2013	Angiotensin-(1-7) attenuates the anxiety and depression-like behaviors in transgenic rats with low brain angiotensinogen	Kangussu, L.M. and Almeida-Santos, A.F. and Bader, M. and Alenina, N. and Fontes, M.A.P. and Santos, R.O.S. and Aguiar, D.C. and Campagnole-Santos, M.J.	2013	https://pubmed.ncbi.nlm.nih.gov/24016839/	Group (5)	Passive	Normal	Rat	TGR(ASrAOGEN)	Adult	{300-350g}	Male	Healthy	Fluoxetine	10	1.6129	Acute	IP	30 min before EPM	5 min	No	NA	%EOA	>	=	EPM (closed arm entries)	Yes	1.07	1.21	3.20136	5-7	16.68	5.38	14.2341	5-7	SEM	Fig 3
Kaygisiz 2014	Interaction of sertraline and nimodipine on some behavioural tests in rats	Kaygisiz, B. and Ozatik, F. Y. and Erol, K.	2014	https://pubmed.ncbi.nlm.nih.gov/24913106/	NR	Passive	Normal	Rat	W	NR	200-250 g	Female	Healthy	Sertraline	10	1.6129	Chronic [daily,7x]	IP	Last injection 1 hr before EPM	5 min	No	NA	TCA	=	NR			247.866	14.6341	41.3916	8	270.732	19.2073	54.3265	8	SEM	Fig 4
Kilic 2014	Effects of single and combined gabapentin use in elevated plus maze and forced swimming tests	Kilic, F. S. and Ismailoglu, S. and Kaygisiz, B. and Oner, S.	2014	https://pubmed.ncbi.nlm.nih.gov/25076169/	NR	Passive	Normal	Rat	SD	NR	230-270 g	Female	Healthy	Sertraline	5	0.806452	Acute	IP	60 min before EPM	5 min	No	NA	TOA	=	NR			10	2.63158	7.44323	8	7.89474	1.57895	4.46594	8	SEM	Fig 3
Kim 2016	Rhythmical Photic Stimulation at Alpha Frequencies Produces Antidepressant-Like Effects in a Mouse Model of Depression	Kim, S. and Kim, S. and Khalid, A. and Jeong, Y. and Jeong, B. and Lee, S. and Jung, K. and Chu, K. and Lee, S. and Jeon, D.	2016	https://pubmed.ncbi.nlm.nih.gov/26727023/	Group	Passive	Normal	Mouse	C57BL/6J	{7-8 wks}	NR	Male	CORT-induced depression	Fluoxetine	18	1.46341	Chronic [daily, 8x]	PO (drinking water)	Daily, last dose day of EPM	5 min	No	NA	TOA	=	=	Open field test (distance travelled)	No	3.01	1.45	6.3204	19	9.94	2.73	9.05439	11	SEM	Fig 2 / Text
Knoll 2007	Anxiolytic-like effects of k-opioid receptor antagonists in models of unlearned and learned fear in rats	Knoll, A.T. and Meloni, E.G. and Thomas, J.B. and Carroll, F.I. and Carlezon Jr, W.A.	2007	https://pubmed.ncbi.nlm.nih.gov/17823306/	Group (4)	Passive	Normal	Rat	SD	NR	325-375g	Male	Healthy	Fluoxetine	10	1.6129	Acute	IP	60 min before EPM	5 min	No	NA	%TOA	=	<	Open field test (distance travelled)	No	15.03	7.88	19.302	6	13.57	7.45	18.2487	6	SEM	Fig 2C
Kõks 1999	Role of CCK in anti-exploratory action of paroxetine, 5-HT reuptake inhibitor	Kõks, S. and Bourin, M. and Võikar, V. and Soosaar, A. and Vasar, E.	1999	https://pubmed.ncbi.nlm.nih.gov/11281965/	NR	Passive	Normal	Rat	W	NR	{200-220 g}	Male	Healthy	Paroxetine	0.5	0.0806452	Acute	NR	30 min before EPM	5 min	No	NA	%EOA	=	=	Motility box (distance travelled)	No	18	5		NR	19	4		NR	SEM	Table 1
Kõks 1999	Role of CCK in anti-exploratory action of paroxetine, 5-HT reuptake inhibitor	Kõks, S. and Bourin, M. and Võikar, V. and Soosaar, A. and Vasar, E.	1999	https://pubmed.ncbi.nlm.nih.gov/11281965/	NR	Passive	Normal	Rat	W	NR	{200-220 g}	Male	Healthy	Paroxetine	2	0.322581	Acute	NR	30 min before EPM	5 min	No	NA	%EOA	=	=	Motility box (distance travelled)	No	18	5		NR	10	4		NR	SEM	Table 1
Kõks 1999	Role of CCK in anti-exploratory action of paroxetine, 5-HT reuptake inhibitor	Kõks, S. and Bourin, M. and Võikar, V. and Soosaar, A. and Vasar, E.	1999	https://pubmed.ncbi.nlm.nih.gov/11281965/	NR	Passive	Normal	Rat	W	NR	{200-220 g}	Male	Healthy	Paroxetine	4	0.645161	Acute	NR	30 min before EPM	5 min	No	NA	%EOA	=	=	Motility box (distance travelled)	No	18	5		NR	12	7		NR	SEM	Table 1
Kõks 1999	Role of CCK in anti-exploratory action of paroxetine, 5-HT reuptake inhibitor	Kõks, S. and Bourin, M. and Võikar, V. and Soosaar, A. and Vasar, E.	1999	https://pubmed.ncbi.nlm.nih.gov/11281965/	NR	Passive	Normal	Rat	W	NR	{200-220 g}	Male	Healthy	Paroxetine	8	1.29032	Acute	NR	30 min before EPM	5 min	No	NA	%EOA	=	=	Motility box (distance travelled)	No	18	5		NR	6	4		NR	SEM	Table 1
Kõks 1999	Role of CCK in anti-exploratory action of paroxetine, 5-HT reuptake inhibitor	Kõks, S. and Bourin, M. and Võikar, V. and Soosaar, A. and Vasar, E.	1999	https://pubmed.ncbi.nlm.nih.gov/11281965/	NR	Passive	Normal	Rat	W	NR	{200-220 g}	Male	Healthy	Paroxetine	16	2.58065	Acute	NR	30 min before EPM	5 min	No	NA	%EOA	=	NR			18	5		NR	7	5		NR	SEM	Table 1
Kõks 2001	8-OH-DPAT, but not deramciclane, antagonizes the anxiogenic-like action of paroxetine in an elevated plus-maze	Kõks, S. and Beljajev, S. and Koovit, I. and Abramov, U. and Bourin, M. and Vasar, E.	2001	https://pubmed.ncbi.nlm.nih.gov/11271409/	NR	Passive	Normal	Rat	W	NR	200-220 g	Male	Healthy	Paroxetine	0.1	0.016129	Acute	IP	30 min before EPM	5 min	No	NA	%EOA	=	NR			16.7647	5.64706	19.562	12	10.96	4.11	14.2375	12	SEM	Fig 1
Kõks 2001	8-OH-DPAT, but not deramciclane, antagonizes the anxiogenic-like action of paroxetine in an elevated plus-maze	Kõks, S. and Beljajev, S. and Koovit, I. and Abramov, U. and Bourin, M. and Vasar, E.	2001	https://pubmed.ncbi.nlm.nih.gov/11271409/	NR	Passive	Normal	Rat	W	NR	200-220 g	Male	Healthy	Paroxetine	0.5	0.0806452	Acute	IP	30 min before EPM	5 min	No	NA	%EOA	=	NR			16.7647	5.64706	19.562	12	17.06	8.98	31.1076	12	SEM	Fig 1
Kõks 2001	8-OH-DPAT, but not deramciclane, antagonizes the anxiogenic-like action of paroxetine in an elevated plus-maze	Kõks, S. and Beljajev, S. and Koovit, I. and Abramov, U. and Bourin, M. and Vasar, E.	2001	https://pubmed.ncbi.nlm.nih.gov/11271409/	NR	Passive	Normal	Rat	W	NR	200-220 g	Male	Healthy	Paroxetine	2	0.322581	Acute	IP	30 min before EPM	5 min	No	NA	%EOA	=	NR			16.7647	5.64706	19.562	12	20.1	5.01	17.3551	12	SEM	Fig 1
Kõks 2001	8-OH-DPAT, but not deramciclane, antagonizes the anxiogenic-like action of paroxetine in an elevated plus-maze	Kõks, S. and Beljajev, S. and Koovit, I. and Abramov, U. and Bourin, M. and Vasar, E.	2001	https://pubmed.ncbi.nlm.nih.gov/11271409/	NR	Passive	Normal	Rat	W	NR	200-220 g	Male	Handling (ImitationInjection)	Paroxetine	0.1	0.016129	Acute	IP	30 min before EPM	5 min	No	NA	%EOA	=	=	Motility box (distance travelled)	No	36.11	5.8	22.4633	15	33.08	7.83	27.1239	12	SEM	Fig 2
Kõks 2001	8-OH-DPAT, but not deramciclane, antagonizes the anxiogenic-like action of paroxetine in an elevated plus-maze	Kõks, S. and Beljajev, S. and Koovit, I. and Abramov, U. and Bourin, M. and Vasar, E.	2001	https://pubmed.ncbi.nlm.nih.gov/11271409/	NR	Passive	Normal	Rat	W	NR	200-220 g	Male	Handling (ImitationInjection)	Paroxetine	0.5	0.0806452	Acute	IP	30 min before EPM	5 min	No	NA	%EOA	<	=	Motility box (distance travelled)	No	36.11	5.8	22.4633	15	18.2353	3.78	13.0943	12	SEM	Fig 2
Kõks 2001	8-OH-DPAT, but not deramciclane, antagonizes the anxiogenic-like action of paroxetine in an elevated plus-maze	Kõks, S. and Beljajev, S. and Koovit, I. and Abramov, U. and Bourin, M. and Vasar, E.	2001	https://pubmed.ncbi.nlm.nih.gov/11271409/	NR	Passive	Normal	Rat	W	NR	200-220 g	Male	Handling (ImitationInjection)	Paroxetine	2	0.322581	Acute	IP	30 min before EPM	5 min	No	NA	%EOA	=	=	Motility box (distance travelled)	No	36.11	5.8	22.4633	15	32.07	7.84	27.1586	12	SEM	Fig 2
Kothari 2010	Anxiolytic and antidepressant activities of methanol extract of Aegle marmelos leaves in mice	Kothari, S. and Minda, M. and Tonpay, S.D.	2010	https://pubmed.ncbi.nlm.nih.gov/21675029/	NR	Passive	Normal	Mouse	Albino	NR	{20-25g}	Both	Healthy	Fluoxetine	20	1.62602	Acute	PO	60 min before EPM	5 min	No	NA	EOA	>	NR			0.16	0.16	0.391918	6	4.8	0.47	1.15126	6	SEM	Table 1
Kurt 2000	The effects of sertraline and fluoxetine on anxiety in the elevated plus-maze test in mice	Kurt, M. and Arik, A. C. and Celik, S.	2000	https://pubmed.ncbi.nlm.nih.gov/11037770/	Group (8)	Passive	Normal	Mouse	Albino	NR	25-30 g	Male	Healthy	Fluoxetine	10	0.813008	Acute	IP	30 min before EPM	5 min	No	NA	TOA	=	=	EPM (closed arm entries)	Yes	104.3	11.3	31.9612	8	82.4	10.5	33.2039	10	SEM	Table 1
Kurt 2000	The effects of sertraline and fluoxetine on anxiety in the elevated plus-maze test in mice	Kurt, M. and Arik, A. C. and Celik, S.	2000	https://pubmed.ncbi.nlm.nih.gov/11037770/	Group (8)	Passive	Normal	Mouse	Albino	NR	25-30 g	Male	Healthy	Fluoxetine	20	1.62602	Acute	IP	30 min before EPM	5 min	No	NA	TOA	<	<	EPM (closed arm entries)	Yes	104.3	11.3	31.9612	8	65.3	11.2	35.4175	10	SEM	Table 1
Kurt 2000	The effects of sertraline and fluoxetine on anxiety in the elevated plus-maze test in mice	Kurt, M. and Arik, A. C. and Celik, S.	2000	https://pubmed.ncbi.nlm.nih.gov/11037770/	Group (8)	Passive	Normal	Mouse	Albino	NR	{25-30 g}	Male	Healthy	Fluoxetine	10	0.813008	Chronic [daily,7x]	IP	Daily, last injection 30 min before EPM	5 min	No	NA	TOA	=	=	EPM (closed arm entries)	Yes	98.8	7.2	20.3647	8	122.3	21.6	68.3052	10	SEM	Table 2
Kurt 2000	The effects of sertraline and fluoxetine on anxiety in the elevated plus-maze test in mice	Kurt, M. and Arik, A. C. and Celik, S.	2000	https://pubmed.ncbi.nlm.nih.gov/11037770/	Group (8)	Passive	Normal	Mouse	Albino	NR	{25-30 g}	Male	Healthy	Fluoxetine	10	0.813008	Chronic [daily,14x]	IP	Daily, last injection 30 min before EPM	5 min	No	NA	TOA	>	=	EPM (closed arm entries)	Yes	96.2	16.7	47.2347	8	152.3	14.5	45.853	10	SEM	Table 3
Kurt 2000	The effects of sertraline and fluoxetine on anxiety in the elevated plus-maze test in mice	Kurt, M. and Arik, A. C. and Celik, S.	2000	https://pubmed.ncbi.nlm.nih.gov/11037770/	Group (8)	Passive	Normal	Mouse	Albino	NR	25-30 g	Male	Healthy	Sertraline	5	0.406504	Acute	IP	30 min before EPM	5 min	No	NA	TOA	=	=	EPM (closed arm entries)	Yes	104.3	11.3	31.9612	8	115.2	14.3	40.4465	8	SEM	Table 1
Kurt 2000	The effects of sertraline and fluoxetine on anxiety in the elevated plus-maze test in mice	Kurt, M. and Arik, A. C. and Celik, S.	2000	https://pubmed.ncbi.nlm.nih.gov/11037770/	Group (8)	Passive	Normal	Mouse	Albino	NR	25-30 g	Male	Healthy	Sertraline	10	0.813008	Acute	IP	30 min before EPM	5 min	No	NA	TOA	<	=	EPM (closed arm entries)	Yes	104.3	11.3	31.9612	8	57.4	5.2	14.7078	8	SEM	Table 1
Kurt 2000	The effects of sertraline and fluoxetine on anxiety in the elevated plus-maze test in mice	Kurt, M. and Arik, A. C. and Celik, S.	2000	https://pubmed.ncbi.nlm.nih.gov/11037770/	Group (8)	Passive	Normal	Mouse	Albino	NR	{25-30 g}	Male	Healthy	Sertraline	5	0.406504	Chronic [daily,7x]	IP	Daily, last injection 30 min before EPM	5 min	No	NA	TOA	<	=	EPM (closed arm entries)	Yes	98.8	7.2	20.3647	8	39.3	2.6	7.8	9	SEM	Table 2
Kurt 2000	The effects of sertraline and fluoxetine on anxiety in the elevated plus-maze test in mice	Kurt, M. and Arik, A. C. and Celik, S.	2000	https://pubmed.ncbi.nlm.nih.gov/11037770/	Group (8)	Passive	Normal	Mouse	Albino	NR	{25-30 g}	Male	Healthy	Sertraline	5	0.406504	Chronic [daily,14x]	IP	Daily, last injection 30 min before EPM	5 min	No	NA	TOA	=	=	EPM (closed arm entries)	Yes	96.2	16.7	47.2347	8	94.2	16.7	52.81	10	SEM	Table 3
Lapmanee 2012	Anxiolytic-like actions of reboxetine, venlafaxine and endurance swimming in stressed male rats	Lapmanee, S. and Charoenphandhu, N. and Krishnamra, N. and Charoenphandu, J.	2012	https://pubmed.ncbi.nlm.nih.gov/22401815/	NR	Passive	Normal	Rat	W	14 wks	{180-220g}	Male	Restraint stress (1hr a day, 5 days a week, 4 weeks)	Fluoxetine	10	1.6129	Chronic [daily, 28x]	IG	Daily after restraint stress, last dose 16h before EPM	5 min	No	NA	%EOA	=	=	EPM (closed arm entries)	Yes	19.36	4.91	15.5268	10	31.97	7.68	24.2863	10	SEM	Fig 3B
Leão 2022	Resolvin D5 disrupts anxious- and depressive-like behaviors in a type 1 diabetes mellitus animal model	Leão, F.F. and Waltrick, A.P.F. and Verri Jr, W.A. and Da Cunha, J.M. and Zanoveli, J.M.	2022	https://pubmed.ncbi.nlm.nih.gov/35852551/	Group (4)	Passive	Normal	Rat	W	NR	180-220g	Male	STZ-induced Diabetes	Fluoxetine	10	1.6129	Chronic [daily, 21x]	IP	Starting 10 days after STZ, last dose day before EPM	5 min	No	NA	%EOA	>	=	EPM (closed arm entries)	Yes	7.56	4.19	10.2634	6	46.63	2.94	7.77851	7	SEM	Fig 2B
Li 2017	Antidepressant and anxiolytic-like behavioral effects of erucamide, a bioactive fatty acid amide, involving the hypothalamus-pituitary-adrenal axis in mice	Li, M. and Jiang, Z. and Song, L. and Quan, Z. and Yu, H.	2017	https://pubmed.ncbi.nlm.nih.gov/28082151/	NR	NR	12h:12h	Mouse	Kunming	Adult	[18-22g]	Male	Healthy	Fluoxetine	20	1.62602	Chronic [daily, 7x]	IG	Daily, last dose 60 min before EPM	3 min	No	NA	%EOA	>	=	Open field test (distance travelled)	No	12.75	3.27	10.3406	10	30.39	3.27	10.3406	10	SEM	Fig 5B
Liu 2010	Acute administration of leptin produces anxiolytic-like effects: a comparison with fluoxetine	Liu, J. and Garza, J.C. and Bronner, J. and Kim, C.S. and Zhang, W. and Lu, X.	2010	https://pubmed.ncbi.nlm.nih.gov/19823809/	NR	Passive	Normal	Mouse	C57BL/6J	[8 wks]	NR	Male	Healthy	Fluoxetine	10	0.813008	Acute	IP	30 min before EPM	5 min	No	NA	%EOA	<	=	Open field test (number of squares crossed)	No	8.57	1.99	6.89356	12	3.28	1.29	4.07934	10	SEM	Fig 2A
Makino 2013	Anxiolytic-like effect of trans-2-decenoic acid ethyl ester in stress-induced anxiety-like model mice	Makino, A. and Iinuma, M. and Fukumitsu, H. and Soumiya, H. and Furukawa, Y. and Furukawa, S.	2013	https://pubmed.ncbi.nlm.nih.gov/24190238/	NR	Passive	Normal	Mouse	ddY	[7 wks]	[35-40 g]	Male	CMS (20 days)	Fluvoxamine	1	0.0813008	Chronic [daily,21x]	IP	Starting at same time as CMS	5 min	No	NA	TOA	>	NR			17.3714	5.02857	14.2229	8	47.0857	8.22857	23.2739	8	SEM	Fig 3A
Makino 2013	Anxiolytic-like effect of trans-2-decenoic acid ethyl ester in stress-induced anxiety-like model mice	Makino, A. and Iinuma, M. and Fukumitsu, H. and Soumiya, H. and Furukawa, Y. and Furukawa, S.	2013	https://pubmed.ncbi.nlm.nih.gov/24190238/	NR	Passive	Normal	Mouse	ddY	[7 wks]	[35-40 g]	Male	Healthy	Fluvoxamine	1	0.0813008	Chronic [daily,21x]	IP	Starting at same time as CMS	5 min	No	NA	TOA	=	NR			36.5714	5.48571	15.5159	8	58.9714	8.68571	24.5669	8	SEM	Fig 3A
Martin 1998	5-HT2C receptor agonists: Pharmacological characteristics and therapeutic potential	Martin, J.R. and Bös, M. and Jenck, F. and Moreau, J.L. and Mutel, V. and Sleight, A.J. and Wichmann, J. and Andrews, J.S. and Berendsen, H.H.G. and Broekkamp, C.L.E. and Ruigt, G.S.F. and Köhler, c. and Van Delft, A.M.L.	1998	https://pubmed.ncbi.nlm.nih.gov/9694950/	Group	Passive	Normal	Rat	SD	Adult	110-200g	Male	Healthy	Fluoxetine	5	0.806452	Acute	IP	30 min before EPM	5 min	No	NA	EOA	<	=	EPM (closed arm entries)	Yes	3.3	0.6	2.4	16	0.8	0.2	0.8	16	SEM	Table 3
Matar 2006	The effect of early poststressor intervention with sertraline on behavioral responses in an animal model of post-traumatic stress disorder	Matar, M. A. and Cohen, H. and Kaplan, Z. and Zohar, J.	2006	https://pubmed.ncbi.nlm.nih.gov/16794565/	Group (4)	Active	Reversed	Rat	SD	Adult	{150-200 g}	Male	Predator Scent Stress	Sertraline	10	1.6129	Chronic [daily,7x]	IP	Starting 1 hr after PSS, for 7 days, last dose 60 min before EPM	5 min	No	NA	EOA	>	=	EPM (total exploration)	Yes	2.05372	0.159091	1.62242	104	3.1095	0.202479	2.03489	101	SEM	Fig 1
Matar 2006	The effect of early poststressor intervention with sertraline on behavioral responses in an animal model of post-traumatic stress disorder	Matar, M. A. and Cohen, H. and Kaplan, Z. and Zohar, J.	2006	https://pubmed.ncbi.nlm.nih.gov/16794565/	Group (4)	Active	Reversed	Rat	SD	Adult	{150-200 g}	Male	Predator Scent Stress	Sertraline	10	1.6129	Chronic [daily,7x]	IP	Starting 7 days after PSS, for 7 days, last dose 60 min before EPM	5 min	No	NA	EOA	>	=	EPM (total exploration)	Yes	2.82731	0.514056	2.51835	24	4.72289	0.706827	3.60413	26	SEM	Fig 4
Matto 1996	The effects of cholecystokinin A and B receptor antagonists, devazepide and L 365260, on citalopram-induced decrease of exploratory behaviour in rat	Matto, V. and Harro, J. and Allikmets, L.	1996	https://pubmed.ncbi.nlm.nih.gov/9116333/	Group (4)	Passive	Normal	Rat	W	NR	{300-400 g}	Male	Healthy	Citalopram	5	0.806452	Acute	IP	30 min before EPM	4 min	No	NA	%TOA	<	NR			29.78	8.48	29.3756	8-12	10.37	3.91	13.5446	8-12	SEM	Fig 1D
Matto 1996	The effects of cholecystokinin A and B receptor antagonists, devazepide and L 365260, on citalopram-induced decrease of exploratory behaviour in rat	Matto, V. and Harro, J. and Allikmets, L.	1996	https://pubmed.ncbi.nlm.nih.gov/9116333/	Group (4)	Passive	Normal	Rat	W	NR	{300-400 g}	Male	Healthy	Citalopram	10	1.6129	Acute	IP	30 min before EPM	4 min	No	NA	%TOA	<	NR			29.78	8.48	29.3756	8-12	3.79	1.26	4.36477	8-12	SEM	Fig 1D
Matto 1996	The effects of cholecystokinin A and B receptor antagonists, devazepide and L 365260, on citalopram-induced decrease of exploratory behaviour in rat	Matto, V. and Harro, J. and Allikmets, L.	1996	https://pubmed.ncbi.nlm.nih.gov/9116333/	Group (4)	Passive	Normal	Rat	W	NR	{300-400 g}	Male	Healthy	Citalopram	15	2.41935	Acute	IP	30 min before EPM	4 min	No	NA	%TOA	=	NR			29.78	8.48	29.3756	8-12	18.32	5.95	20.6114	8-12	SEM	Fig 1D
McEuen 2009	Influence of sex and corticotropin-releasing factor pathways as determinants in serotonin sensitivity	McEuen, J. G. and Semsar, K. A. and Lim, M. A. and Bale, T. L.	2009	https://pubmed.ncbi.nlm.nih.gov/19342454/	Group	Passive	Normal	Mouse	C57BL/6:129J	9-12 wks	[21-25 g]	Male	Healthy	Citalopram	10	0.813008	Acute	IP	30 min before EPM	5 min	No	NA	EOA	=	NR			4.99	1.21		NR	5.49	1.21		NR	SEM	Fig 2B
McEuen 2009	Influence of sex and corticotropin-releasing factor pathways as determinants in serotonin sensitivity	McEuen, J. G. and Semsar, K. A. and Lim, M. A. and Bale, T. L.	2009	https://pubmed.ncbi.nlm.nih.gov/19342454/	Group	Passive	Normal	Mouse	C57BL/6:129J	9-12 wks	[23-26 g]	Male	GMO (CFRR2-deficient/R2KO)	Citalopram	10	0.813008	Acute	IP	30 min before EPM	5 min	No	NA	EOA	=	NR			7.24	1.26		NR	6.91	1.32		NR	SEM	Fig 2B
McEuen 2009	Influence of sex and corticotropin-releasing factor pathways as determinants in serotonin sensitivity	McEuen, J. G. and Semsar, K. A. and Lim, M. A. and Bale, T. L.	2009	https://pubmed.ncbi.nlm.nih.gov/19342454/	Group	Passive	Normal	Mouse	C57BL/6:129J	9-12 wks	[18-21 g]	Female	Healthy	Citalopram	10	0.813008	Acute	IP	30 min before EPM	5 min	No	NA	EOA	=	NR			3.13	1.1		NR	3.07	1.48		NR	SEM	Fig 2B
McEuen 2009	Influence of sex and corticotropin-releasing factor pathways as determinants in serotonin sensitivity	McEuen, J. G. and Semsar, K. A. and Lim, M. A. and Bale, T. L.	2009	https://pubmed.ncbi.nlm.nih.gov/19342454/	Group	Passive	Normal	Mouse	C57BL/6:129J	9-12 wks	[17-22 g]	Female	GMO (CFRR2-deficient/R2KO)	Citalopram	10	0.813008	Acute	IP	30 min before EPM	5 min	No	NA	EOA	=	NR			4.01	1.7		NR	3.62	1.26		NR	SEM	Fig 2B
McEuen 2009	Influence of sex and corticotropin-releasing factor pathways as determinants in serotonin sensitivity	McEuen, J. G. and Semsar, K. A. and Lim, M. A. and Bale, T. L.	2009	https://pubmed.ncbi.nlm.nih.gov/19342454/	Group	Passive	Normal	Mouse	C57BL/6:129J	9-12 wks	[21-25 g]	Male	Healthy	Citalopram	10	0.813008	Chronic [4 wks]	PO (drinking water)	Water available until testing	5 min	No	NA	EOA	=	NR			5.2	1.3		NR	4.4	1.3		NR	SEM	Table 1
McEuen 2009	Influence of sex and corticotropin-releasing factor pathways as determinants in serotonin sensitivity	McEuen, J. G. and Semsar, K. A. and Lim, M. A. and Bale, T. L.	2009	https://pubmed.ncbi.nlm.nih.gov/19342454/	Group	Passive	Normal	Mouse	C57BL/6:129J	9-12 wks	[23-26 g]	Male	GMO (CFRR2-deficient/R2KO)	Citalopram	10	0.813008	Chronic [4 wks]	PO (drinking water)	Water available until testing	5 min	No	NA	EOA	=	NR			5.2	1.2		NR	4.5	0.7		NR	SEM	Table 1
McEuen 2009	Influence of sex and corticotropin-releasing factor pathways as determinants in serotonin sensitivity	McEuen, J. G. and Semsar, K. A. and Lim, M. A. and Bale, T. L.	2009	https://pubmed.ncbi.nlm.nih.gov/19342454/	Group	Passive	Normal	Mouse	C57BL/6:129J	9-12 wks	[18-21 g]	Female	Healthy	Citalopram	10	0.813008	Chronic [4 wks]	PO (drinking water)	Water available until testing	5 min	No	NA	EOA	=	NR			5.1	1.1		NR	6.3	1.7		NR	SEM	Table 1
McEuen 2009	Influence of sex and corticotropin-releasing factor pathways as determinants in serotonin sensitivity	McEuen, J. G. and Semsar, K. A. and Lim, M. A. and Bale, T. L.	2009	https://pubmed.ncbi.nlm.nih.gov/19342454/	Group	Passive	Normal	Mouse	C57BL/6:129J	9-12 wks	[17-22 g]	Female	GMO (CFRR2-deficient/R2KO)	Citalopram	10	0.813008	Chronic [4 wks]	PO (drinking water)	Water available until testing	5 min	No	NA	EOA	=	NR			2.7	1		NR	4	1		NR	SEM	Table 1
Misrani 2019	Differential effects of citalopram on sleep-deprivation-induced depressive-like behavior and memory impairments in mice	Misrani, A. and Tabassum, S. and Chen, X. and Tan, S. and Wang, J. and Yang, L. and Long, C.	2019	https://pubmed.ncbi.nlm.nih.gov/30017777/	NR	Passive	Normal	Mouse	C57BL/6J	[3 months]	NR	Both	Healthy	Citalopram	10	0.813008	Subchronic [daily,5x]	IP	Daily	5 min	No	NA	%EOA	=	=	Open field test (distance travelled)	No	17.44	1.51	7.08253	22	18.68	1.51	7.08253	22	SEM	Fig 4B
Misrani 2019	Differential effects of citalopram on sleep-deprivation-induced depressive-like behavior and memory impairments in mice	Misrani, A. and Tabassum, S. and Chen, X. and Tan, S. and Wang, J. and Yang, L. and Long, C.	2019	https://pubmed.ncbi.nlm.nih.gov/30017777/	NR	Passive	Normal	Mouse	C57BL/6J	[3 months]	NR	Both	Sleep deprivation	Citalopram	10	0.813008	Subchronic [daily,5x]	IP	Starting 5 days before sleep deprivation	5 min	No	NA	%EOA	=	>	Open field test (distance travelled)	No	9.75	1.79	6.69757	14	14.56	2.34	8.75548	14	SEM	Fig 4B
Morley-Fletcher 2018	The reduction in glutamate release is predictive of cognitive and emotional alterations that are corrected by the positive modulator of AMPA receptors S 47445 in perinatal stressed rats	Morley-Fletcher, S. and Zuena, A.R. and Mairesse, J. and Gatta, E. and Van Camp, G. and Bouwalerh, H. and Riozzi, B. and Battaglia, B. and Pittaluga, A. and Olivero, G. and Mocaer, E. and Bretin, S. and Nicoletti, F. and Maccari, S.	2018	https://pubmed.ncbi.nlm.nih.gov/29578034/	Group (3)	Passive	Normal	Rat	SD	2-3 months	NR	Male	Perinatal stress (E11-Birth: restraint stress, 45 min a day, 3 times a day)	Fluoxetine	5	0.806452	Chronic [daily, 14x]	IP	Daily, starting at 2 months age, last dose day before EPM	5 min	No	NA	EOA	=	NR			2.12	0.69	1.69015	6	2.16	0.75	1.83712	6	SEM	Text
Muthmainah 2021	Environmental enrichment ameliorates anxiety-like behavior in rats without altering plasma corticosterone level	Muthmainah, M. and Sari, W.A. and Wiyono, N. and Ghozali, D.A. and Yudhani, R.D. and Wasita, B.	2021		NR	NR	NR	Rat	W	{6 wks}	NR	Male	UCMS (twice daily, 21 days)	Fluoxetine	10	1.6129	Chronic [daily, 21x]	PO	Starting on day 1 of UCMS, last dose day before EPM	5 min	No	NA	EOA	>	=	EPM (closed arm entries)	Yes	0.4	0.25	0.661438	7	2.38	0.65	1.71974	7	SEM	Fig 1B
Nakamura 2001	Anxiolytic effects of aniracetam in three different mouse models of anxiety and the underlying mechanism	Nakamura, K. and Kurasawa, M.	2001	https://pubmed.ncbi.nlm.nih.gov/11412837/	Group (5)	Passive	Normal	Mouse	ICR	7 wks	NR	Male	Healthy	Fluoxetine	1	0.0813008	Acute	IP	30 min before EPM	5 min	No	NA	%EOA	=	NR			30.5	3.03	8.57013	8	35.9	2.01	5.68514	8	SEM	Table 2
Nakamura 2001	Anxiolytic effects of aniracetam in three different mouse models of anxiety and the underlying mechanism	Nakamura, K. and Kurasawa, M.	2001	https://pubmed.ncbi.nlm.nih.gov/11412837/	Group (5)	Passive	Normal	Mouse	ICR	7 wks	NR	Male	Healthy	Fluoxetine	3	0.243902	Acute	IP	30 min before EPM	5 min	No	NA	%EOA	=	NR			30.5	3.03	8.57013	8	36.1	2.25	5.95294	7	SEM	Table 2
Nakamura 2001	Anxiolytic effects of aniracetam in three different mouse models of anxiety and the underlying mechanism	Nakamura, K. and Kurasawa, M.	2001	https://pubmed.ncbi.nlm.nih.gov/11412837/	Group (5)	Passive	Normal	Mouse	ICR	7 wks	NR	Male	Healthy	Fluoxetine	10	0.813008	Acute	IP	30 min before EPM	5 min	No	NA	%EOA	=	NR			30.5	3.03	8.57013	8	32.9	2.45	6.92965	8	SEM	Table 2
Näslund 2015	Differences in Anxiety-Like Behavior within a Batch of Wistar Rats Are Associated with Differences in Serotonergic Transmission, Enhanced by Acute SRI Administration, and Abolished By Serotonin Depletion	Näslund, J. and Studer, E. and Pettersson, R. and Hagsäter, M. and Nilsson, S. and Nissbrandt, H. and Eriksson, E.	2015	https://pubmed.ncbi.nlm.nih.gov/25716782/	NR	NR	Normal	Rat	W	[10-11 wks]	NR	Male	Healthy	Escitalopram	27.5	4.43548	Chronic [daily, 35x]	PO	Last dose day before EPM	5 min	Yes	Categorization into High Open Arm/HO and Low Open ARM/LO	%TOA	<	NR			20.21	5.38	17.0131	10	5.38	1.72	5.43912	10	SEM	Fig 3A	HO
Näslund 2015	Differences in Anxiety-Like Behavior within a Batch of Wistar Rats Are Associated with Differences in Serotonergic Transmission, Enhanced by Acute SRI Administration, and Abolished By Serotonin Depletion	Näslund, J. and Studer, E. and Pettersson, R. and Hagsäter, M. and Nilsson, S. and Nissbrandt, H. and Eriksson, E.	2015	https://pubmed.ncbi.nlm.nih.gov/25716782/	NR	NR	Normal	Rat	W	[10-11 wks]	NR	Male	Healthy	Escitalopram	27.5	4.43548	Chronic [daily, 35x]	PO	Last dose day before EPM	5 min	Yes	Categorization into High Open Arm/HO and Low Open Arm/LO	%TOA	=	NR			4.08	1.49	4.71179	10	2.15	1.08	3.41526	10	SEM	Fig 3A	LO
Näslund 2015	Differences in Anxiety-Like Behavior within a Batch of Wistar Rats Are Associated with Differences in Serotonergic Transmission, Enhanced by Acute SRI Administration, and Abolished By Serotonin Depletion	Näslund, J. and Studer, E. and Pettersson, R. and Hagsäter, M. and Nilsson, S. and Nissbrandt, H. and Eriksson, E.	2015	https://pubmed.ncbi.nlm.nih.gov/25716782/	NR	NR	Normal	Rat	W	[10-11 wks]	NR	Male	Healthy	Paroxetine	10	1.6129	Acute	SC	60 min before EPM	5 min	Yes	Categorization into High Open Arm/HO and Low Open ARM/LO	%TOA	=	NR			20.21	5.38	17.0131	10	12.98	4.89	15.4635	10	SEM	Fig 3A
Näslund 2015	Differences in Anxiety-Like Behavior within a Batch of Wistar Rats Are Associated with Differences in Serotonergic Transmission, Enhanced by Acute SRI Administration, and Abolished By Serotonin Depletion	Näslund, J. and Studer, E. and Pettersson, R. and Hagsäter, M. and Nilsson, S. and Nissbrandt, H. and Eriksson, E.	2015	https://pubmed.ncbi.nlm.nih.gov/25716782/	NR	NR	Normal	Rat	W	[10-11 wks]	NR	Male	Healthy	Paroxetine	10	1.6129	Acute	SC	60 min before EPM	5 min	Yes	Categorization into High Open Arm/HO and Low Open ARM/LO	%TOA	<	NR			4.08	1.49	4.71179	10	0	0	0	10	SEM	Fig 3A
Noori 2014	Kefir protective effects against nicotine cessation-induced anxiety and cognition impairments in rats	Noori, N. and Bangash, M.Y. and motaghinejad, M. and Hosseini, P. and Noudoost, B.	2014	https://pubmed.ncbi.nlm.nih.gov/25590029/	NR	NR	12h:12h	Rat	W	Adult	[180-210g]	Male	Nicotine withdrawal	Sertraline	40	6.45161	Chronic [daily, 7x]	PO	Starting after nicotine cessation, last dose day before EPM	NR	No	NA	TOA	=	NR			81	21	66.4078	10	242	20	63.2456	10	SEM	Table 1
Oh 2009	Paradoxical anxiogenic response of juvenile mice to fluoxetine	Oh, J. and Zupan, B. and Gross, S. and Toth, M.	2009	https://pubmed.ncbi.nlm.nih.gov/19440190/	Single	Passive	Normal	Mouse	Swiss Webster	5-6 wks	NR	Male	Healthy	Fluoxetine	3	0.243902	Chronic [daily, 28x]	PO & osmotic minipump (first week)	1 wk minipump, 3 wks drinking water, last dose day before EPM	10 min	No	NA	%TOA	=	NR			6.43	2.5		NR	5.98	1.89		NR	SD	Fig 2C
Oh 2009	Paradoxical anxiogenic response of juvenile mice to fluoxetine	Oh, J. and Zupan, B. and Gross, S. and Toth, M.	2009	https://pubmed.ncbi.nlm.nih.gov/19440190/	Single	Passive	Normal	Mouse	C57BL/6	5-6 wks	NR	Male	Healthy	Fluoxetine	3	0.243902	Chronic [daily, 28x]	PO & osmotic minipump (first week)	1 wk minipump, 3 wks drinking water, last dose day before EPM	10 min	No	NA	%TOA	<	NR			11.45	2.33		NR	4.16	1.11		NR	SD	Fig 2D
Pádua-Reis 2021	Diazepam causes sedative rather than anxiolytic effects in C57BL/6J mice	Pádua-Reis, M. and Nôga, D.A. and Tort, A.B.L. and Blunder, M.	2021	https://pubmed.ncbi.nlm.nih.gov/33927265/	Group (max 5)	Passive	Normal	Mouse	C57BL/6J	{9-19 wks}	{20-35g}	Both	Healthy	Paroxetine	10	0.813008	Acute	IP	60 min before EPM	10 min	No	NA	%TOA	>	>	Open field test (distance travelled)	No	15.14	1.41998	6.81	23	35.84	4.18542	19.18	21	SD	Fig 3B
Pan 2020	Attenuation of auditory mismatch negativity in serotonin transporter knockout mice with anxiety-related behaviors	Pan, W. and Lyu, K. and Zhang, H. and Li, C. and Chen, P. and Ying, M. and Chen, F. and Tang, J.	2020	https://pubmed.ncbi.nlm.nih.gov/31783087/	NR	Passive	Normal	Mouse	C57BL/6J	2-4 months	20-26 g	Male	Healthy	Citalopram	10	0.813008	Acute	IP	Injection before EPM	5 min	No	NA	%TOA	=	NR			20.83	1.91	5.05339	7	21.78	1.72	4.55069	7	SEM	Fig 1B
Pandey 1999	Potentiol role of the gene transcription factor cyclic AMP-responsive element binding protein in ethanol withdrawal-related anxiety	Pandey, S.C. and Zhang, D. and Mittal, N. and Nayyar, D.	1999	https://pubmed.ncbi.nlm.nih.gov/9918601/	Single	NR	NR	Rat	SD	NR	{225-250g}	Male	Healthy	Fluoxetine	5	0.806452	Chronic [daily, 15x]	IP	Daily, last dose day before EPM	5 min	No	NA	%EOA	=	=	EPM (total number of entries)	Yes	43.02	1.94	7.51359	6-15	46.12	2.52	5.63489	5	SEM	Fig 7
Pereira 2018	The antioxidant gallic acid induces anxiolytic-, but not antidepressant-like effect, in streptozotocin-induced diabetes	Pereira, M.M. and De Morais, H. and Dos Santos Silva, E. and Corso, C.R. and Adami, e.R. and Carlos, R.M. and Acco, A. and Zanoveli, J.M.	2018	https://pubmed.ncbi.nlm.nih.gov/29934859/	NR	NR	Normal	Rat	W	NR	200-220g	Male	STZ-induced Diabetes	Fluoxetine	10	1.6129	Chronic [daily, 21x]	IG	Starting 7 days after STZ, last dose 60 min before EPM	5 min	No	NA	TOA	=	=	EPM (closed arm entries)	Yes	42.78	4.09	11.5683	6-8	71.48	5.27	14.9058	6-8	SEM	Fig 4A
Pereira 2019	Both serotonergic and noradrenergic systems modulate the development of tolerance to chronic stress in rats with lesions of the serotonergic neurons of the median raphe nucleus	Pereira, A.C. and Carvalho, M.C. and Padovan, C.M.	2019	https://pubmed.ncbi.nlm.nih.gov/28662893/	Pair	NR	Normal	Rat	W	[49 days]	NR	Male	Healthy	Fluoxetine	10	1.6129	Chronic [twice daily, 7 days]	IP	Twice daily, last dose 24h before EPM	5 min	No	NA	%EOA	=	NR			29.05	2.38		NR	40.36	2.38		NR	SEM	Fig 3B	5-HT lesion
Pereira 2019	Both serotonergic and noradrenergic systems modulate the development of tolerance to chronic stress in rats with lesions of the serotonergic neurons of the median raphe nucleus	Pereira, A.C. and Carvalho, M.C. and Padovan, C.M.	2019	https://pubmed.ncbi.nlm.nih.gov/28662893/	Pair	NR	Normal	Rat	W	[49 days]	NR	Male	Healthy	Fluoxetine	10	1.6129	Chronic [twice daily, 7 days]	IP	Twice daily, last dose 24h before EPM	5 min	No	NA	%EOA	=	NR			32.74	2.61		NR	34.88	2.38		NR	SEM	Fig 3B	Sham-operated
Pereira 2019	Both serotonergic and noradrenergic systems modulate the development of tolerance to chronic stress in rats with lesions of the serotonergic neurons of the median raphe nucleus	Pereira, A.C. and Carvalho, M.C. and Padovan, C.M.	2019	https://pubmed.ncbi.nlm.nih.gov/28662893/	Pair	NR	Normal	Rat	W	[49 days]	NR	Male	Acute restraint stress	Fluoxetine	10	1.6129	Chronic [twice daily, 7 days]	IP	ARS after 6 days of treatment, last dose 24h before EPM	5 min	No	NA	%EOA	=	NR			31.5	3.7		NR	38.42	3.45		NR	SEM	Fig 4B	5-HT lesion
Pereira 2019	Both serotonergic and noradrenergic systems modulate the development of tolerance to chronic stress in rats with lesions of the serotonergic neurons of the median raphe nucleus	Pereira, A.C. and Carvalho, M.C. and Padovan, C.M.	2019	https://pubmed.ncbi.nlm.nih.gov/28662893/	Pair	NR	Normal	Rat	W	[49 days]	NR	Male	Acute restraint stress	Fluoxetine	10	1.6129	Chronic [twice daily, 7 days]	IP	ARS after 6 days of treatment, last dose 24h before EPM	5 min	No	NA	%EOA	>	NR			16.95	2.27		NR	29.95	2.86		NR	SEM	Fig 4B	Sham-operated
Pereira 2019	Both serotonergic and noradrenergic systems modulate the development of tolerance to chronic stress in rats with lesions of the serotonergic neurons of the median raphe nucleus	Pereira, A.C. and Carvalho, M.C. and Padovan, C.M.	2019	https://pubmed.ncbi.nlm.nih.gov/28662893/	Pair	NR	Normal	Rat	W	[49 days]	NR	Male	Chronic restraint stress [2h/day, 7 days]	Fluoxetine	10	1.6129	Chronic [twice daily, 7 days]	IP	Simultaneously with CRS, last dose 24h before EPM	5 min	No	NA	%EOA	>	NR			19.69	3.89		NR	39.62	2.34		NR	SEM	Fig 5B	5-HT lesion
Pereira 2019	Both serotonergic and noradrenergic systems modulate the development of tolerance to chronic stress in rats with lesions of the serotonergic neurons of the median raphe nucleus	Pereira, A.C. and Carvalho, M.C. and Padovan, C.M.	2019	https://pubmed.ncbi.nlm.nih.gov/28662893/	Pair	NR	Normal	Rat	W	[49 days]	NR	Male	Chronic restraint stress [2h/day, 7 days]	Fluoxetine	10	1.6129	Chronic [twice daily, 7 days]	IP	Simultaneously with CRS, last dose 24h before EPM	5 min	No	NA	%EOA	=	NR			32.54	2.95		NR	28.66	1.06		NR	SEM	Fig 5B	Sham-operated
Pollier 2000	Serotonin reuptake inhibition by citalopram in rat strains differing for their emotionality	Pollier, F. and Sarre, S. and Aguerre, S. and Ebinger, G. and Mormède, P. and Michotte, Y. and Chaouloff, F.	2000	https://pubmed.ncbi.nlm.nih.gov/10633492/	Group (2-3)	Passive	Normal	Rat	SHR	6-8 wks	NR	Male	Healthy	Citalopram	1	0.16129	Acute	IP	60 min before EPM	5 min	No	NA	%EOA	=	NR			42.3	1.9	6.58179	12	35.7	4.3	14.8956	12	SEM	Table 1
Pollier 2000	Serotonin reuptake inhibition by citalopram in rat strains differing for their emotionality	Pollier, F. and Sarre, S. and Aguerre, S. and Ebinger, G. and Mormède, P. and Michotte, Y. and Chaouloff, F.	2000	https://pubmed.ncbi.nlm.nih.gov/10633492/	Group (2-3)	Passive	Normal	Rat	SHR	6-8 wks	NR	Male	Healthy	Citalopram	3.3	0.532258	Acute	IP	60 min before EPM	5 min	No	NA	%EOA	=	NR			42.3	1.9	6.58179	12	36.8	3.1	10.7387	12	SEM	Table 1
Pollier 2000	Serotonin reuptake inhibition by citalopram in rat strains differing for their emotionality	Pollier, F. and Sarre, S. and Aguerre, S. and Ebinger, G. and Mormède, P. and Michotte, Y. and Chaouloff, F.	2000	https://pubmed.ncbi.nlm.nih.gov/10633492/	Group (2-3)	Passive	Normal	Rat	SHR	6-8 wks	NR	Male	Healthy	Citalopram	10	1.6129	Acute	IP	60 min before EPM	5 min	No	NA	%EOA	=	NR			42.3	1.9	6.58179	12	30.8	0.6	2.07846	12	SEM	Table 1
Pollier 2000	Serotonin reuptake inhibition by citalopram in rat strains differing for their emotionality	Pollier, F. and Sarre, S. and Aguerre, S. and Ebinger, G. and Mormède, P. and Michotte, Y. and Chaouloff, F.	2000	https://pubmed.ncbi.nlm.nih.gov/10633492/	Group (2-3)	Passive	Normal	Rat	LEW	6-8 wks	NR	Male	Healthy	Citalopram	1	0.16129	Acute	IP	60 min before EPM	5 min	No	NA	%EOA	=	NR			9.5	3.2	11.0851	12	19.6	5.3	18.3597	12	SEM	Table 1
Pollier 2000	Serotonin reuptake inhibition by citalopram in rat strains differing for their emotionality	Pollier, F. and Sarre, S. and Aguerre, S. and Ebinger, G. and Mormède, P. and Michotte, Y. and Chaouloff, F.	2000	https://pubmed.ncbi.nlm.nih.gov/10633492/	Group (2-3)	Passive	Normal	Rat	LEW	6-8 wks	NR	Male	Healthy	Citalopram	3.3	0.532258	Acute	IP	60 min before EPM	5 min	No	NA	%EOA	=	NR			9.5	3.2	11.0851	12	14.6	6.1	21.131	12	SEM	Table 1
Pollier 2000	Serotonin reuptake inhibition by citalopram in rat strains differing for their emotionality	Pollier, F. and Sarre, S. and Aguerre, S. and Ebinger, G. and Mormède, P. and Michotte, Y. and Chaouloff, F.	2000	https://pubmed.ncbi.nlm.nih.gov/10633492/	Group (2-3)	Passive	Normal	Rat	LEW	6-8 wks	NR	Male	Healthy	Citalopram	10	1.6129	Acute	IP	60 min before EPM	5 min	No	NA	%EOA	=	NR			9.5	3.2	11.0851	12	15.1	5.1	17.6669	12	SEM	Table 1
Pollier 2000	Serotonin reuptake inhibition by citalopram in rat strains differing for their emotionality	Pollier, F. and Sarre, S. and Aguerre, S. and Ebinger, G. and Mormède, P. and Michotte, Y. and Chaouloff, F.	2000	https://pubmed.ncbi.nlm.nih.gov/10633492/	Group (2-3)	Passive	Normal	Rat	WKY	6-8 wks	NR	Male	Healthy	Citalopram	1	0.16129	Acute	IP	60 min before EPM	5 min	No	NA	%EOA	=	NR			14	4.9	16.9741	12	8.3	3.3	11.4315	12	SEM	Table 1
Pollier 2000	Serotonin reuptake inhibition by citalopram in rat strains differing for their emotionality	Pollier, F. and Sarre, S. and Aguerre, S. and Ebinger, G. and Mormède, P. and Michotte, Y. and Chaouloff, F.	2000	https://pubmed.ncbi.nlm.nih.gov/10633492/	Group (2-3)	Passive	Normal	Rat	WKY	6-8 wks	NR	Male	Healthy	Citalopram	3.3	0.532258	Acute	IP	60 min before EPM	5 min	No	NA	%EOA	=	NR			14	4.9	16.9741	12	9.6	3.1	10.7387	12	SEM	Table 1
Pollier 2000	Serotonin reuptake inhibition by citalopram in rat strains differing for their emotionality	Pollier, F. and Sarre, S. and Aguerre, S. and Ebinger, G. and Mormède, P. and Michotte, Y. and Chaouloff, F.	2000	https://pubmed.ncbi.nlm.nih.gov/10633492/	Group (2-3)	Passive	Normal	Rat	WKY	6-8 wks	NR	Male	Healthy	Citalopram	10	1.6129	Acute	IP	60 min before EPM	5 min	No	NA	%EOA	=	NR			14	4.9	16.9741	12	26.4	5.6	19.399	12	SEM	Table 1
Portal 2020	Genetic and pharmacological inactivation of astroglial connexin 43 differentially influences the acute response of antidepressant and anxiolytic drugs	Portal, B. and Delcourte, S. and Rovera, R. and Lejards, C. and Bullich, S. and Malnou, C.E. and Haddjeri, N. and Déglon, N. and Guiard, B.P.	2020	https://pubmed.ncbi.nlm.nih.gov/31925934/	Group (4-5)	Passive	Normal	Mouse	C57BL/6	{5-7 wks}	NR	Male	Healthy	Fluoxetine	18	1.46341	Acute	IP	30 min before EPM	5 min	No	NA	%TOA	<	=	Open field test (distance travelled)	No	18.83	2.94	9.2971	8-10	3.27	1.23	3.8896	8-10	SEM	Fig 5A
Portal 2020	Genetic and pharmacological inactivation of astroglial connexin 43 differentially influences the acute response of antidepressant and anxiolytic drugs	Portal, B. and Delcourte, S. and Rovera, R. and Lejards, C. and Bullich, S. and Malnou, C.E. and Haddjeri, N. and Déglon, N. and Guiard, B.P.	2020	https://pubmed.ncbi.nlm.nih.gov/31925934/	Group (4-5)	Passive	Normal	Mouse	C57BL/6	{5-7 wks}	NR	Male	GMO (Cx43 KD)	Fluoxetine	18	1.46341	Acute	IP	30 min before EPM	5 min	No	NA	%TOA	<	=	Open field test (distance travelled)	No	24.28	5.76	18.2147	8-10	0.78	0.47	1.48627	8-10	SEM	Fig 5A
Portal 2020	Genetic and pharmacological inactivation of astroglial connexin 43 differentially influences the acute response of antidepressant and anxiolytic drugs	Portal, B. and Delcourte, S. and Rovera, R. and Lejards, C. and Bullich, S. and Malnou, C.E. and Haddjeri, N. and Déglon, N. and Guiard, B.P.	2020	https://pubmed.ncbi.nlm.nih.gov/31925934/	Group (4-5)	Passive	Normal	Mouse	C57BL/6	{5-7 wks}	NR	Male	shRNA-GFP	Fluoxetine	18	1.46341	Acute	IP	30 min before EPM	5 min	No	NA	%TOA	<	=	Open field test (distance travelled)	No	33.72	3.98	12.5859	8-10	19.92	4.29	13.5662	8-10	SEM	Fig 5C
Portal 2020	Genetic and pharmacological inactivation of astroglial connexin 43 differentially influences the acute response of antidepressant and anxiolytic drugs	Portal, B. and Delcourte, S. and Rovera, R. and Lejards, C. and Bullich, S. and Malnou, C.E. and Haddjeri, N. and Déglon, N. and Guiard, B.P.	2020	https://pubmed.ncbi.nlm.nih.gov/31925934/	Group (4-5)	Passive	Normal	Mouse	C57BL/6	{5-7 wks}	NR	Male	shRNA-Cx43	Fluoxetine	18	1.46341	Acute	IP	30 min before EPM	5 min	No	NA	%TOA	<	=	Open field test (distance travelled)	No	31.11	3.97	12.5542	8-10	17.78	3.68	11.6372	8-10	SEM	Fig 5C
Quesseveur 2013	BDNF overexpression in mouse hippocampal astrocytes promotes local neurogenesis and elicits anxiolytic-like activities	Quesseveur, G. and David, D.J. and Gaillard, M.C. and Pla, P. and Wu, M.V. and Nguyen, H.T. and Nicolas, V. and Auregan, G. and David, I. and Dranovsky, A. and Hantraye, P. and Hen, R. and Gardier, A.M. and Déglon, N. and Guiard, B.P.	2013	https://pubmed.ncbi.nlm.nih.gov/23632457/	Group (3-6)	Passive	Normal	Mouse	SvEv129	[7-9 wks]	[25-35g]	Male	Lenti-GFP	Fluoxetine	18	1.46341	Chronic [daily, 28x]	PO	Daily, last dose day before EPM	5 min	No	NA	EOA	=	=	EPM (total entries open arms)	Yes	5.11	0.48	2.14663	10-20	4.57	0.62	2.77272	10-20	SEM	Fig 2B
Quesseveur 2013	BDNF overexpression in mouse hippocampal astrocytes promotes local neurogenesis and elicits anxiolytic-like activities	Quesseveur, G. and David, D.J. and Gaillard, M.C. and Pla, P. and Wu, M.V. and Nguyen, H.T. and Nicolas, V. and Auregan, G. and David, I. and Dranovsky, A. and Hantraye, P. and Hen, R. and Gardier, A.M. and Déglon, N. and Guiard, B.P.	2013	https://pubmed.ncbi.nlm.nih.gov/23632457/	Group (3-6)	Passive	Normal	Mouse	SvEv129	[7-9 wks]	[25-35g]	Male	Lenti-BDNF	Fluoxetine	18	1.46341	Chronic [daily, 28x]	PO	Daily, last dose day before EPM	5 min	No	NA	EOA	=	=	EPM (total entries open arms)	Yes	5.44	0.66	2.95161	10-20	5.63	0.44	1.96774	10-20	SEM	Fig 2B
Ravinder 2011	Cellular correlates of enhanced anxiety caused by acute treatment with the selective serotonin reuptake inhibitor fluoxetine in rats	Ravinder, S. and Pillai, A.G. and Chattarji, S.	2011	https://pubmed.ncbi.nlm.nih.gov/22232580/	Group (2-3)	Passive	14h:10h	Rat	W	{50-60 days}	{250-300g}	Male	Healthy	Fluoxetine	10	1.6129	Acute	IP	60 min before EPM	5 min	No	NA	%EOA	<	=	EPM (total entries)	Yes	63.5	13.6	49.0355	13	45.9	13.2	45.7261	12	SEM	Fig 1B
Rebai 2017	The antidepressant effect of melatonin and fluoxetine in diabetic rats is associated with a reduction of the oxidative stress in the prefrontal and hippocampal cortices	Rebai, r. and Jasmin, L. and Boudah, A.	2017	https://pubmed.ncbi.nlm.nih.gov/28746841/	NR	NR	12h:12h	Rat	W	Adult	200-260g	Male	STZ-induced Diabetes	Fluoxetine	15	2.41935	Chronic [daily, 25x]	IP	Starting after STZ, last dose day before EPM	5 min	No	NA	EOA	>	>	Open field test (total distance crossed)	No	0.84	0.29	0.710352	6	3.43	0.36	0.95247	7	SEM	Fig 1B
Robert 2011	Acute and chronic anxiogenic-like response to fluoxetine in rats in the elevated plus-maze: Modulation by stressful handling	Robert, G. and Drapier, D. and Bentué-Ferrer, D. and Renault, A. and Reymann, J.	2011	https://pubmed.ncbi.nlm.nih.gov/21315769/	Group (4)	Passive	Normal	Rat	W	Adult	200-300g	Male	Healthy	Fluoxetine	5	0.806452	Acute	IP	30 min before EPM	5 min	No	NA	%TOA	<	NR			19.43	4.41	18.71	18	10.77	2.47	10.7665	19	SEM	Fig 1C
Robert 2011	Acute and chronic anxiogenic-like response to fluoxetine in rats in the elevated plus-maze: Modulation by stressful handling	Robert, G. and Drapier, D. and Bentué-Ferrer, D. and Renault, A. and Reymann, J.	2011	https://pubmed.ncbi.nlm.nih.gov/21315769/	Group (4)	Passive	Normal	Rat	W	Adult	200-300g	Male	Healthy	Fluoxetine	5	0.806452	Chronic [daily, 16x]	IP	Daily, last dose 30 min before EPM	5 min	No	NA	%TOA	<	NR			34.8	8.48	34.9639	17	24.55	7.77	24.5709	10	SEM	Fig 1C
Rodgers 1997	Behavioural effects in mice of subchronic chlordiazepoxide, maprotiline and fluvoxamine. II. The elevated plus-maze	Rodgers, R. J. and Cutler, M. G. and Jackson, J. E.	1997	https://pubmed.ncbi.nlm.nih.gov/9164563/	Group (10-11)	Active	Reversed	Mouse	CD1	Adult	[23-45 g]	Male	Healthy	Fluvoxamine	2	0.162602	Chronic [daily,21x]	IP	Last dose 30 min before EPM	5 min	No	NA	%EOA	=	NR			54.8	3.4	12.7216	14	50	4.1	12.3	9	SEM	Table 5
Rodgers 1997	Behavioural effects in mice of subchronic chlordiazepoxide, maprotiline and fluvoxamine. II. The elevated plus-maze	Rodgers, R. J. and Cutler, M. G. and Jackson, J. E.	1997	https://pubmed.ncbi.nlm.nih.gov/9164563/	Group (10-11)	Active	Reversed	Mouse	CD1	Adult	[23-45 g]	Male	Healthy	Fluvoxamine	4	0.325203	Chronic [daily,21x]	IP	Last dose 30 min before EPM	5 min	No	NA	%EOA	=	NR			54.8	3.4	12.7216	14	52	5.3	15.9	9	SEM	Table 5
Rodgers 1997	Behavioural effects in mice of subchronic chlordiazepoxide, maprotiline and fluvoxamine. II. The elevated plus-maze	Rodgers, R. J. and Cutler, M. G. and Jackson, J. E.	1997	https://pubmed.ncbi.nlm.nih.gov/9164563/	Group (10-11)	Active	Reversed	Mouse	CD1	Adult	[23-45 g]	Male	Healthy	Fluvoxamine	8	0.650407	Chronic [daily,21x]	IP	Last dose 30 min before EPM	5 min	No	NA	%EOA	=	NR			54.8	3.4	12.7216	14	46.4	5	15.8114	10	SEM	Table 5
Rogóz 2011	Anxiolytic-like effects of olanzapine, risperidone and fluoxetine in the elevated plus-maze test in rats	Rogóz, Z. and Skuza, G.	2011	https://pubmed.ncbi.nlm.nih.gov/22358103/	Group (4)	Passive	Normal	Rat	W	NR	{250-270g}	Male	Healthy	Fluoxetine	2.5	0.403226	Acute	IP	60 min before EPM	5 min	No	NA	%EOA	=	NR			27.05	1.44	4.07294	8	35.39	4.31	12.1905	8	SEM	Fig 1C
Rogóz 2011	Anxiolytic-like effects of olanzapine, risperidone and fluoxetine in the elevated plus-maze test in rats	Rogóz, Z. and Skuza, G.	2011	https://pubmed.ncbi.nlm.nih.gov/22358103/	Group (4)	Passive	Normal	Rat	W	NR	{250-270g}	Male	Healthy	Fluoxetine	5	0.806452	Acute	IP	60 min before EPM	5 min	No	NA	%EOA	>	NR			27.05	1.44	4.07294	8	51.22	1.73	4.89318	8	SEM	Fig 1C
Rogóz 2011	Anxiolytic-like effects of olanzapine, risperidone and fluoxetine in the elevated plus-maze test in rats	Rogóz, Z. and Skuza, G.	2011	https://pubmed.ncbi.nlm.nih.gov/22358103/	Group (4)	Passive	Normal	Rat	W	NR	{250-270g}	Male	Healthy	Fluoxetine	10	1.6129	Acute	IP	60 min before EPM	5 min	No	NA	%EOA	>	NR			27.05	1.44	4.07294	8	68.2	4.02	11.3703	8	SEM	Fig 1C
Saitoh 2007	Effects of milnacipran and fluvoxamine on hyperemotional behaviors and the loss of tryptophan hydroxylase-positive cells in olfactory bulbectomized rats	Saitoh, A. and Yamaguchi, K. and Tatsumi, Y. and Murasawa, H. and Nakatani, A. and Hirose, N. and Yamada, M. and Yamada, M. and Kamei, J.	2007	https://pubmed.ncbi.nlm.nih.gov/17318509/	Individual	NR	Normal	Rat	W	[8 wks]	[200-240 g]	Male	Hyperemotionality (OBX)	Fluvoxamine	10	1.6129	Chronic [daily,8x]	PO	Starting after OBX, last dose 2 hr before EPM	5 min	No	NA	%EOA	=	NR			4.3	2.25	5.95294	7	28.77	12.88	36.4301	8	SEM	Fig 3B
Saitoh 2007	Effects of milnacipran and fluvoxamine on hyperemotional behaviors and the loss of tryptophan hydroxylase-positive cells in olfactory bulbectomized rats	Saitoh, A. and Yamaguchi, K. and Tatsumi, Y. and Murasawa, H. and Nakatani, A. and Hirose, N. and Yamada, M. and Yamada, M. and Kamei, J.	2007	https://pubmed.ncbi.nlm.nih.gov/17318509/	Individual	NR	Normal	Rat	W	[8 wks]	[200-240 g]	Male	Hyperemotionality (OBX)	Fluvoxamine	30	4.83871	Chronic [daily,8x]	PO	Starting after OBX, last dose 2 hr before EPM	5 min	No	NA	%EOA	>	NR			4.3	2.25	5.95294	7	35.86	13.11	34.6858	7	SEM	Fig 3B
Santos 2012	Behavioral interactions of simvastatin and fluoxetine in tests of anxiety and depression	Santos, T. and Baungratz, M.M. and Haskel, S.P. and De Lima, D.D. and Da Cruz, J.N. and Magro, D.D.D. and Da Cruz, J.G.P.	2012	https://pubmed.ncbi.nlm.nih.gov/23055736/	Group (5)	Passive	Normal	Rat	W (albino)	{3-5 months]	[220-310g]	Male	Healthy	Fluoxetine	2	0.322581	Subchronic [3x]	IP	24h, 5h and 1h before EPM	5 min	No	NA	%EOA	=	=	Open field test (ambulation)	No	47.7	3.2	9.05097	8	51.64	6.65	18.809	8	SEM	Fig 1C
Santos 2012	Behavioral interactions of simvastatin and fluoxetine in tests of anxiety and depression	Santos, T. and Baungratz, M.M. and Haskel, S.P. and De Lima, D.D. and Da Cruz, J.N. and Magro, D.D.D. and Da Cruz, J.G.P.	2012	https://pubmed.ncbi.nlm.nih.gov/23055736/	Group (5)	Passive	Normal	Rat	W (albino)	{3-5 months]	[220-310g]	Male	Healthy	Fluoxetine	10	1.6129	Subchronic [3x]	IP	24h, 5h and 1h before EPM	5 min	No	NA	%EOA	=	=	Open field test (ambulation)	No	47.7	3.2	9.05097	8	52.64	6.39	18.0736	8	SEM	Fig 1C
Shafia 2017	Effects of moderate treadmill exercise and fluoxetine on behavioural and cognitive deficits, hypothalamic-pituitary-adrenal axis dysfunction and alternations in hippocampal BDNF and mRNA expression of apoptosis-related proteins in a rat model of post-traumatic stress disorder	Shafia, S. and Vafaei, A.A. and Samaei, S.A. and BAndegi, A.R. and Rafiei, A. and Valadan, R. and Hosseini-Khak, R. and Mohammadkani, R. and Rashidy-Pour, A.	2017	https://pubmed.ncbi.nlm.nih.gov/28137660/	Group (5)	Passive	Normal	Rat	W	Adult	{200-250g}	Male	SPS (restraint, forced swim, ether anaesthesia)	Fluoxetine	10	1.6129	Chronic [daily, 28x]	PO	Daily, starting 2 wks after SPS, last dose day of EPM	5 min	No	NA	%EOA	>	NR			30.37	2.59	8.1903	7-10	44.81	4.05	12.8072	7-10	SEM	Fig 5B
Shafia 2017	Effects of moderate treadmill exercise and fluoxetine on behavioural and cognitive deficits, hypothalamic-pituitary-adrenal axis dysfunction and alternations in hippocampal BDNF and mRNA expression of apoptosis-related proteins in a rat model of post-traumatic stress disorder	Shafia, S. and Vafaei, A.A. and Samaei, S.A. and BAndegi, A.R. and Rafiei, A. and Valadan, R. and Hosseini-Khak, R. and Mohammadkani, R. and Rashidy-Pour, A.	2017	https://pubmed.ncbi.nlm.nih.gov/28137660/	Group (5)	Passive	Normal	Rat	W	Adult	{200-250g}	Male	SPS (restraint, forced swim, ether anaesthesia)	Fluoxetine	10	1.6129	Chronic [daily, 28x]	PO	Daily, starting 2 wks after SPS, last dose day of EPM	5 min	No	NA	%EOA	=	NR			57.03	5.54	17.519	7-10	65.92	2.59	8.1903	7-10	SEM	Fig 5B
Shafia 2017	Effects of moderate treadmill exercise and fluoxetine on behavioural and cognitive deficits, hypothalamic-pituitary-adrenal axis dysfunction and alternations in hippocampal BDNF and mRNA expression of apoptosis-related proteins in a rat model of post-traumatic stress disorder	Shafia, S. and Vafaei, A.A. and Samaei, S.A. and BAndegi, A.R. and Rafiei, A. and Valadan, R. and Hosseini-Khak, R. and Mohammadkani, R. and Rashidy-Pour, A.	2017	https://pubmed.ncbi.nlm.nih.gov/28137660/	Group (5)	Passive	Normal	Rat	W	Adult	{200-250g}	Male	Healthy	Fluoxetine	10	1.6129	Chronic [daily, 28x]	PO	Daily, starting 2 wks after SPS, last dose day of EPM	5 min	No	NA	%EOA	>	NR			62.96	4.81	15.2106	7-10	75.18	3.33	10.5304	7-10	SEM	Fig 5B
Shafia 2017	Effects of moderate treadmill exercise and fluoxetine on behavioural and cognitive deficits, hypothalamic-pituitary-adrenal axis dysfunction and alternations in hippocampal BDNF and mRNA expression of apoptosis-related proteins in a rat model of post-traumatic stress disorder	Shafia, S. and Vafaei, A.A. and Samaei, S.A. and BAndegi, A.R. and Rafiei, A. and Valadan, R. and Hosseini-Khak, R. and Mohammadkani, R. and Rashidy-Pour, A.	2017	https://pubmed.ncbi.nlm.nih.gov/28137660/	Group (5)	Passive	Normal	Rat	W	Adult	{200-250g}	Male	Healthy	Fluoxetine	10	1.6129	Chronic [daily, 28x]	PO	Daily, starting 2 wks after SPS, last dose day of EPM	5 min	No	NA	%EOA	=	NR			78.89	2.59	8.1903	7-10	84.81	2.22	7.02026	7-10	SEM	Fig 5B
Shahzad 2014	Interactions of atenolol with alprazolam/escitalopram on anxiety, depression and oxidative stress	Shahzad, N. and Ahmad, J. and Khan, W. and Al-Ghamdi, S. S. and Ain, M. R. and Ibrahim, I.A.A. and Akhtar, M. and Khanam, R.	2014	https://pubmed.ncbi.nlm.nih.gov/24361783/	Group (5)	Passive	Normal	Rat	W (albino)	NR	[150-200 g]	Both	Healthy	Escitalopram	0.5	0.0806452	Chronic [daily,21x]	PO	Last dose 1 hr before EPM	5 min	No	NA	EOA	=	NR			1.57	0.36	0.95247	7	2	0.3	0.793725	7	SEM	Table 2
Silva 1999	Anxiogenic-like effect of acute and chronic fluoxetine on rats tested on the elevated plus-maze	Silva, M.T.A. and Alves, C.R.R. and Santarem, E.M.M.	1999	https://pubmed.ncbi.nlm.nih.gov/10347793/	Single	Passive	Normal	Rat	W	NR	300g	Male	Healthy	Fluoxetine	5	0.806452	Acute	IP	60 min before EPM	5 min	No	NA	%EOA	=	=	EPM (total number of entries)	Yes	14.59	4.22	15.2154	11-13	4.86	3.24	11.682	11-13	SEM	Fig 1
Silva 1999	Anxiogenic-like effect of acute and chronic fluoxetine on rats tested on the elevated plus-maze	Silva, M.T.A. and Alves, C.R.R. and Santarem, E.M.M.	1999	https://pubmed.ncbi.nlm.nih.gov/10347793/	Single	Passive	Normal	Rat	W	NR	300g	Male	Healthy	Fluoxetine	5	0.806452	Chronic [daily, 22x]	IP	Daily, last dose 60 min before EPM	5 min	No	NA	%EOA	=	=	EPM (total number of entries)	Yes	24.32	6.16	22.2102	11-13	18.49	5.19	18.7128	11-13	SEM	Fig 1
Silva 1999	Anxiogenic-like effect of acute and chronic fluoxetine on rats tested on the elevated plus-maze	Silva, M.T.A. and Alves, C.R.R. and Santarem, E.M.M.	1999	https://pubmed.ncbi.nlm.nih.gov/10347793/	Single	Passive	Normal	Rat	W	NR	300g	Male	Food deprivation	Fluoxetine	5	0.806452	Acute	IP	60 min before EPM	5 min	No	NA	%EOA	=	=	EPM (total number of entries)	Yes	37.94	4.54	16.3692	11-13	29.51	6.16	22.2102	11-13	SEM	Fig 1
Silva 1999	Anxiogenic-like effect of acute and chronic fluoxetine on rats tested on the elevated plus-maze	Silva, M.T.A. and Alves, C.R.R. and Santarem, E.M.M.	1999	https://pubmed.ncbi.nlm.nih.gov/10347793/	Single	Passive	Normal	Rat	W	NR	300g	Male	Food deprivation	Fluoxetine	5	0.806452	Chronic [daily, 22x]	IP	Daily, last dose 60 min before EPM	5 min	No	NA	%EOA	=	=	EPM (total number of entries)	Yes	48.32	4.22	15.2154	11-13	35.68	4.54	16.3692	11-13	SEM	Fig 1
Skrebuhhova 1999A	[3H]-ketanserin binding and elevated plus-maze behavior after chronic antidepressant treatment in DSP-4 and P-CPA pretreated rats: evidence for partial involvement of 5-HT2A receptors	Skrebuhhova, T. and Allikmets, L. and Matto, V.	1999	https://pubmed.ncbi.nlm.nih.gov/10544393/	Group (4)	NR	Normal	Rat	W	Adult	300-350 g	Male	Healthy	Citalopram	5	0.806452	Acute	IP	30 min before EPM	4 min	No	NA	%EOA	=	NR			31	4	12.6491	9-10	31	5	15.8114	9-10	SEM	Table 1
Skrebuhhova 1999B	5-HT(2A) receptors mediate the effect of antidepressants in the elevated plus-maze test but have a partial role in the forced swimming test	Skrebuhhova, T. and Allikmets, L. and Matto, V.	1999		Group (4)	NR	Normal	Rat	W	NR	200-300 g	Male	Healthy	Citalopram	5	0.806452	Acute	IP	30 min before EPM	4 min	No	NA	EOA	=	NR			2.75	0.27	0.661362	6	3.5	0.76	1.86161	6	SEM	Table 1
Skrebuhhova-Malmros 1999	Ondansetron fails to reverse antidepressant-elicited antiexploratory effects in the elevated plus-maze and open field tests	Skrebuhhova-Malmros, T. and Allikmets, L. and Rudissaar, R. and Pruus, K. and Matto, V.	1999		Group (4)	NR	Normal	Rat	W	NR	300-350 g	Male	Healthy	Citalopram	5	0.806452	Acute	IP	30 min before EPM	4 min	No	NA	%TOA	=	=	Open field test (line crossings)	No	9.58	4.26	10.4348	6	6.45	2.67	6.54014	6	SEM	Table 1
Soares-Rachetti 2016	Short term, low dose fluoxetine blocks estrous cycle-linked changes in responsiveness to diazepam in female rats	De Paula Soares-Rachetti, V. and De Sousa Pinto, I.A. and Santos, R.O. and André, E. and Gavioli, E.C. and Lovick, T.	2016	https://pubmed.ncbi.nlm.nih.gov/26956868/	Group (4)	Passive	Normal	Rat	W	{90-100 days}	NR	Female	Healthy	Fluoxetine	1.75	0.282258	Subchronic [2x]	IP	16hr, 1hr before EPM	5 min	No	NA	EOA	=	=	EPM (total number of entries)	Yes	3	0.77	2.17789	6-8	2	0.77	2.17789	6-8	SEM	Table 1
Soares-Rachetti 2016	Short term, low dose fluoxetine blocks estrous cycle-linked changes in responsiveness to diazepam in female rats	De Paula Soares-Rachetti, V. and De Sousa Pinto, I.A. and Santos, R.O. and André, E. and Gavioli, E.C. and Lovick, T.	2016	https://pubmed.ncbi.nlm.nih.gov/26956868/	Group (4)	Passive	Normal	Rat	W	{90-100 days}	NR	Female	Healthy	Fluoxetine	1.75	0.282258	Subchronic [2x]	IP	16hr, 1hr before EPM	5 min	No	NA	EOA	=	=	EPM (total number of entries)	Yes	9.14	0.7	1.9799	6-8	7.87	0.51	1.4425	6-8	SEM	Table 1
Stemmelin 2008	Stimulation of the beta3-adrenoceptor as a novel treatment strategy for anxiety and depressive disorders	Stemmelin, J. and Cohen, C. and Terranova, J. and Lopez-Grancha, M. and Pichat, P. and Bergis, O. and Decobert, M. and Santucci, V. and Françon, D. and Alonso, R. and Stahl, S.M. and Keane, P. and Avenet, P. and Scatton, B. and le Fur, G. and Griebel, G.	2008	https://pubmed.ncbi.nlm.nih.gov/17460614/	Single	NR	Normal	Mouse	BALB/c	{6 wks}	21-28g	Male	CMS (6 wks)	Fluoxetine	10	0.813008	Chronic [daily, 33x]	PO	Starting 2 wks after beginning of CMS	4 min	No	NA	%TOA	=	NR			11.21	1.91	8.54178	9-20	8.41	2.8	12.522	9-20	SEM	Fig 10B
Su 2019	The anxiolytic-like effects of puerarin on an animal model of PTSD	Su, A. and Zhang, J. and Zou, J.	2019	https://pubmed.ncbi.nlm.nih.gov/31102911/	NR	NR	Normal	Rat	SD	NR	[180-200 g]	NR	SPS	Sertraline	15	2.41935	Subchronic [daily,6x]	IG	Starting day after SPS, dose 1 hr before EPM	5 min	No	NA	%EOA	>	=	Open field test (crossings)	No	23.94	1.9	6.00833	10	33.19	2.72	8.6014	10	SEM	Fig 3D
Sun 2010	Anxiolytic-like property of risperidone and olanzapine as examined in multiple measures of fear in rats	Sun, T. and He, W. and Hu, G. and Li, M.	2010	https://pubmed.ncbi.nlm.nih.gov/20167232/	Pairs	NR	Normal	Rat	SD	NR	250-275 g	Male	Healthy	Citalopram	10	1.6129	Acute	SC	60 min before EPM	5 min	No	NA	EOA	=	NR			9.19	1.49	6.32153	18	8.98	1.07	3.38364	10	SEM	Fig 5B
Sun 2020	Ginsenoside Rg1 fails to rescue PTSD-like behaviors in a mice model of single-prolonged stress	Sun, W. and Zhang, F. and Wang, H. and Wang, C. and Zhou, Z. and Zhou, Y.	2020	https://pubmed.ncbi.nlm.nih.gov/32482388/	Group	Passive	Normal	Mouse	C57BL/6J	[3-4 months]	NR	Male	SPS	Sertraline	10	0.813008	Chronic [daily,8x]	IP	Starting after SPS, last dose day of EPM	5 min	No	NA	%EOA	>	=	EPM (distance travelled)	Yes	21.25	3.13	8.85298	8	39.38	5.62	15.8958	8	SEM	Fig 1B
Takahashi 2011	Therapeutic effect of paroxetine on stress-induced gastric lesions in mice	Takahashi, T. and Suzuki, G. and Nibuya, M. and Tanaka, T. and Nozawa, H. and Hatano, B. and Takahashi, Y. and Shimizu, K. and Yamamoto, T. and Tachibana, S. and Nomura, S.	2011	https://pubmed.ncbi.nlm.nih.gov/21939725/	Group (4-6)	Passive	14L:10D	Mouse	C57BL/6J	8 wks	NR	Male	SPS (syringe in water)	Paroxetine	20	1.62602	Chronic [daily,8x]	IP	Ending day before SPS, EPM day after SPS	5 min	No	NA	%TOA	=	NR			44.69	3.62	11.4474	10	51.94	6.64	18.7808	8	SEM	Fig 4A
Takeuchi 2010	Assessing anxiolytic-like effects of selective serotonin reuptake inhibitors and serotonin-noradrenaline reuptake inhibitors using the elevated plus maze in mice	Takeuchi, T. and Owa, T. and Nishino, T. and Kamei, C.	2010	https://pubmed.ncbi.nlm.nih.gov/20401348/	NR	Passive	Normal	Mouse	ICR	5 wks	23-28 g	Male	Healthy	Paroxetine	5	0.406504	Acute	PO	60 min before EPM	5 min	No	NA	%EOA	=	NR			38.19	3.3	10.4355	10	43	3.9	12.3329	10	SEM	Fig 3
Takeuchi 2010	Assessing anxiolytic-like effects of selective serotonin reuptake inhibitors and serotonin-noradrenaline reuptake inhibitors using the elevated plus maze in mice	Takeuchi, T. and Owa, T. and Nishino, T. and Kamei, C.	2010	https://pubmed.ncbi.nlm.nih.gov/20401348/	NR	Passive	Normal	Mouse	ICR	5 wks	23-28 g	Male	Healthy	Paroxetine	10	0.813008	Acute	PO	60 min before EPM	5 min	No	NA	%EOA	=	NR			38.19	3.3	10.4355	10	45.71	2.4	7.58947	10	SEM	Fig 3
Takeuchi 2010	Assessing anxiolytic-like effects of selective serotonin reuptake inhibitors and serotonin-noradrenaline reuptake inhibitors using the elevated plus maze in mice	Takeuchi, T. and Owa, T. and Nishino, T. and Kamei, C.	2010	https://pubmed.ncbi.nlm.nih.gov/20401348/	NR	Passive	Normal	Mouse	ICR	5 wks	23-28 g	Male	Healthy	Paroxetine	20	1.62602	Acute	PO	60 min before EPM	5 min	No	NA	%EOA	=	=	Infrared sensory (counts)	No	38.19	3.3	10.4355	10	44.5	2.11	6.67241	10	SEM	Fig 3
Takeuchi 2010	Assessing anxiolytic-like effects of selective serotonin reuptake inhibitors and serotonin-noradrenaline reuptake inhibitors using the elevated plus maze in mice	Takeuchi, T. and Owa, T. and Nishino, T. and Kamei, C.	2010	https://pubmed.ncbi.nlm.nih.gov/20401348/	NR	Passive	Normal	Mouse	ICR	5 wks	23-28 g	Male	Healthy	Fluvoxamine	5	0.406504	Acute	PO	60 min before EPM	5 min	No	NA	%EOA	=	NR			43.14	2.11	6.67241	10	50.64	3.3	10.4355	10	SEM	Fig 3
Takeuchi 2010	Assessing anxiolytic-like effects of selective serotonin reuptake inhibitors and serotonin-noradrenaline reuptake inhibitors using the elevated plus maze in mice	Takeuchi, T. and Owa, T. and Nishino, T. and Kamei, C.	2010	https://pubmed.ncbi.nlm.nih.gov/20401348/	NR	Passive	Normal	Mouse	ICR	5 wks	23-28 g	Male	Healthy	Fluvoxamine	10	0.813008	Acute	PO	60 min before EPM	5 min	No	NA	%EOA	=	NR			43.14	2.11	6.67241	10	44.94	3.25	10.2774	10	SEM	Fig 3
Takeuchi 2010	Assessing anxiolytic-like effects of selective serotonin reuptake inhibitors and serotonin-noradrenaline reuptake inhibitors using the elevated plus maze in mice	Takeuchi, T. and Owa, T. and Nishino, T. and Kamei, C.	2010	https://pubmed.ncbi.nlm.nih.gov/20401348/	NR	Passive	Normal	Mouse	ICR	5 wks	23-28 g	Male	Healthy	Fluvoxamine	20	1.62602	Acute	PO	60 min before EPM	5 min	No	NA	%EOA	=	=	Infrared sensory (counts)	No	43.14	2.11	6.67241	10	47.64	1.77	5.59723	10	SEM	Fig 3
Thoeringer 2009	Long-term anxiolytic and antidepressant-like behavioural effects of tiagabine, a selective GABA transporter-1 (GAT-1) inhibitor, coincide with a decrease in HPA system activity in C57BL/6 mice	Thoeringer, C. K. and Erhardt, A. and Sillaber, I. and Mueller, M. B. and Ohl, F. and Holsboer, F. and Keck, M. E.	2009	https://pubmed.ncbi.nlm.nih.gov/19346277/	Individual	Passive	Normal	Mouse	C57BL/6	[9-12 wks]	NR	Male	Healthy	Paroxetine	10	0.813008	Acute	PO	60 min before EPM	5 min	No	NA	%TOA	>	=	Rotarod test (latency)	No	12.72	2.72	8.6014	9-10	36.36	5.45	17.2344	9-10	SEM	Fig 1A
Thoeringer 2009	Long-term anxiolytic and antidepressant-like behavioural effects of tiagabine, a selective GABA transporter-1 (GAT-1) inhibitor, coincide with a decrease in HPA system activity in C57BL/6 mice	Thoeringer, C. K. and Erhardt, A. and Sillaber, I. and Mueller, M. B. and Ohl, F. and Holsboer, F. and Keck, M. E.	2009	https://pubmed.ncbi.nlm.nih.gov/19346277/	Individual	Passive	Normal	Mouse	C57BL/6	[9-12 wks]	NR	Male	Healthy	Paroxetine	10	0.813008	Chronic [twice daily,19 days]	PO	Dose on day of EPM	5 min	No	NA	%TOA	=	=	Rotarod test (latency)	No	5.5	1.83	6.06942	10-11	6.42	2.75	9.12072	10-11	SEM	Fig 3A
Trofimiuk 2013	Concomitant docosahexaenoic acid administration ameliorates stress-induced cognitive impairment in rats	Trofimiuk, E. and Braszko, J.J.	2013	https://pubmed.ncbi.nlm.nih.gov/23672853/	Group (5)	Passive	Normal	Rat	Wistar-CrI:WI(Han)	{6 wks}	[120-140g]	Male	Chronic restraint stress (2h a day, 21 days)	Fluoxetine	10	1.6129	Chronic [daily, 21x]	IG	Daily 30 min before stress procedure	5 min	No	NA	EOA	=	NR			2	0.47	1.2435	7	2.37	0.56	1.58392	8	SEM	Fig 1
Tu 2014	Serotonin in the ventral hippocampus modulates anxiety-like behavior during amphetamine withdrawal	Tu, W. and Cook, A. and Scholl, J.L. and Mears, M. and Watt, M.J. and Renner, K.J. and Forster, G.L.	2014	https://pubmed.ncbi.nlm.nih.gov/25241066/	Pair	Active	Reversed	Rat	SD	8 wks	NR	Male	Amphetamine withdrawal	Paroxetine	0.5 microM	NA	Acute	Bilateral infusion	40 min before EPM	5 min	No	NA	TOA	=	=	EPM (total distance moved)	Yes	31.25	8.93	25.2579	6-8	138.39	27.66	78.2343	6-8	SEM	Fig 5A
Tu 2014	Serotonin in the ventral hippocampus modulates anxiety-like behavior during amphetamine withdrawal	Tu, W. and Cook, A. and Scholl, J.L. and Mears, M. and Watt, M.J. and Renner, K.J. and Forster, G.L.	2014	https://pubmed.ncbi.nlm.nih.gov/25241066/	Pair	Active	Reversed	Rat	SD	8 wks	NR	Male	Healthy	Paroxetine	0.5 microM	NA	Acute	Bilateral infusion	40 min before EPM	5 min	No	NA	TOA	>	=	EPM (total distance moved)	Yes	108.93	13.39	37.8726	6-8	85.71	20.53	58.0676	6-8	SEM	Fig 5A
Uz 2004	The pineal gland and anxiogenic-like action of fluoxetine in mice	Uz, T. and Dimitrijevic, N. and Akhisaroglu, M. and Imbesi, M. and Kurtuncu, M. and Manev, H.	2004	https://pubmed.ncbi.nlm.nih.gov/15094477/	Group (3)	Passive	14h:10h	Mouse	C3H	{8 wks}	{25-30g}	Male	Healthy	Fluoxetine	10	0.813008	Acute	IP	30 min before EPM	6 min	No	NA	TOA	=	NR			66	12	44.8999	14	45	8	29.9333	14	SEM	Text
Varty 2002	The gerbil elevated plus-maze I: behavioral characterization and pharmacological validation	Varty, G. B. and Morgan, C. A. and Cohen-Williams, M. E. and Coffin, V. L. and Carey, G. J.	2002	https://pubmed.ncbi.nlm.nih.gov/12225693/	Group (3)	Passive	Normal	Gerbil	Mongolian	NR	30-50 g	Female	Healthy	Paroxetine	0.3	NA	Acute	PO	60 min before EPM	5 min	No	NA	%EOA	=	=	Automated photobeam system (distance traveled)	No	30.54	2.55	10.2	16	30.74	3.54	14.16	16	SEM	Fig 3
Varty 2002	The gerbil elevated plus-maze I: behavioral characterization and pharmacological validation	Varty, G. B. and Morgan, C. A. and Cohen-Williams, M. E. and Coffin, V. L. and Carey, G. J.	2002	https://pubmed.ncbi.nlm.nih.gov/12225693/	Group (3)	Passive	Normal	Gerbil	Mongolian	NR	30-50 g	Female	Healthy	Paroxetine	1	NA	Acute	PO	60 min before EPM	5 min	No	NA	%EOA	=	=	Automated photobeam system (distance traveled)	No	30.54	2.55	10.2	16	41.21	5.43	21.72	16	SEM	Fig 3
Varty 2002	The gerbil elevated plus-maze I: behavioral characterization and pharmacological validation	Varty, G. B. and Morgan, C. A. and Cohen-Williams, M. E. and Coffin, V. L. and Carey, G. J.	2002	https://pubmed.ncbi.nlm.nih.gov/12225693/	Group (3)	Passive	Normal	Gerbil	Mongolian	NR	30-50 g	Female	Healthy	Paroxetine	3	NA	Acute	PO	60 min before EPM	5 min	No	NA	%EOA	=	=	Automated photobeam system (distance traveled)	No	30.54	2.55	10.2	16	37.5	3.89	15.56	16	SEM	Fig 3
Varty 2002	The gerbil elevated plus-maze I: behavioral characterization and pharmacological validation	Varty, G. B. and Morgan, C. A. and Cohen-Williams, M. E. and Coffin, V. L. and Carey, G. J.	2002	https://pubmed.ncbi.nlm.nih.gov/12225693/	Group (3)	Passive	Normal	Gerbil	Mongolian	NR	30-50 g	Female	Healthy	Paroxetine	10	NA	Acute	PO	60 min before EPM	5 min	No	NA	%EOA	>	=	Automated photobeam system (distance traveled)	No	30.54	2.55	10.2	16	46.45	3.31	13.24	16	SEM	Fig 3
Varty 2002	The gerbil elevated plus-maze I: behavioral characterization and pharmacological validation	Varty, G. B. and Morgan, C. A. and Cohen-Williams, M. E. and Coffin, V. L. and Carey, G. J.	2002	https://pubmed.ncbi.nlm.nih.gov/12225693/	Group (3)	Passive	Normal	Gerbil	Mongolian	NR	30-50 g	Female	Healthy	Fluoxetine	1	NA	Acute	PO	60 min before EPM	5 min	No	NA	%EOA	=	=	Automated photobeam system (distance traveled)	No	32.6	3.88	12.2696	10	23.14	3.38	10.6885	10	SEM	Fig 3
Varty 2002	The gerbil elevated plus-maze I: behavioral characterization and pharmacological validation	Varty, G. B. and Morgan, C. A. and Cohen-Williams, M. E. and Coffin, V. L. and Carey, G. J.	2002	https://pubmed.ncbi.nlm.nih.gov/12225693/	Group (3)	Passive	Normal	Gerbil	Mongolian	NR	30-50 g	Female	Healthy	Fluoxetine	3	NA	Acute	PO	60 min before EPM	5 min	No	NA	%EOA	=	=	Automated photobeam system (distance traveled)	No	32.6	3.88	12.2696	10	23.81	4.05	12.8072	10	SEM	Fig 3
Varty 2002	The gerbil elevated plus-maze I: behavioral characterization and pharmacological validation	Varty, G. B. and Morgan, C. A. and Cohen-Williams, M. E. and Coffin, V. L. and Carey, G. J.	2002	https://pubmed.ncbi.nlm.nih.gov/12225693/	Group (3)	Passive	Normal	Gerbil	Mongolian	NR	30-50 g	Female	Healthy	Fluoxetine	10	NA	Acute	PO	60 min before EPM	5 min	No	NA	%EOA	=	=	Automated photobeam system (distance traveled)	No	32.6	3.88	12.2696	10	32.24	5.06	16.0011	10	SEM	Fig 3
Varty 2002	The gerbil elevated plus-maze I: behavioral characterization and pharmacological validation	Varty, G. B. and Morgan, C. A. and Cohen-Williams, M. E. and Coffin, V. L. and Carey, G. J.	2002	https://pubmed.ncbi.nlm.nih.gov/12225693/	Group (3)	Passive	Normal	Gerbil	Mongolian	NR	30-50 g	Female	Healthy	Fluoxetine	30	NA	Acute	PO	60 min before EPM	5 min	No	NA	%EOA	=	=	Automated photobeam system (distance traveled)	No	32.6	3.88	12.2696	10	31.93	4.2	13.2816	10	SEM	Fig 3
Vorhees 2011	Effects of periadolescent fluoxetine and paroxetine on elevated plus-maze, acoustic startle, and swimming immobility in rats while on and off-drug	Vorhees, C. V. and Morford, L. R. and Graham, D. L. and Skelton, M. R. and Williams, M. T.	2011	https://pubmed.ncbi.nlm.nih.gov/21974752/	Pairs from PND28	Passive	14L:10D	Rat	SD	57 days	335-365 g	Male	Healthy	Paroxetine	3	0.483871	Chronic [daily,25x]	PO	Last dose 1-4 hr before EPM	5 min	No	NA	EOA	=	NR			6.21	0.61	2.728	20	5.62	0.61	2.728	20	SEM	Fig 4B
Vorhees 2011	Effects of periadolescent fluoxetine and paroxetine on elevated plus-maze, acoustic startle, and swimming immobility in rats while on and off-drug	Vorhees, C. V. and Morford, L. R. and Graham, D. L. and Skelton, M. R. and Williams, M. T.	2011	https://pubmed.ncbi.nlm.nih.gov/21974752/	Pairs from PND28	Passive	14L:10D	Rat	SD	57 days	335-365 g	Male	Healthy	Paroxetine	10	1.6129	Chronic [daily,25x]	PO	Last dose 1-4 hr before EPM	5 min	No	NA	EOA	=	NR			6.21	0.61	2.728	20	5.23	0.6	2.68328	20	SEM	Fig 4B
Vorhees 2011	Effects of periadolescent fluoxetine and paroxetine on elevated plus-maze, acoustic startle, and swimming immobility in rats while on and off-drug	Vorhees, C. V. and Morford, L. R. and Graham, D. L. and Skelton, M. R. and Williams, M. T.	2011	https://pubmed.ncbi.nlm.nih.gov/21974752/	Pairs from PND28	Passive	14L:10D	Rat	SD	57 days	335-365 g	Male	Healthy	Paroxetine	17	2.74194	Chronic [daily,25x]	PO	Last dose 1-4 hr before EPM	5 min	No	NA	EOA	=	NR			6.21	0.61	2.728	20	5.61	0.61	2.728	20	SEM	Fig 4B
Vorhees 2011	Effects of periadolescent fluoxetine and paroxetine on elevated plus-maze, acoustic startle, and swimming immobility in rats while on and off-drug	Vorhees, C. V. and Morford, L. R. and Graham, D. L. and Skelton, M. R. and Williams, M. T.	2011	https://pubmed.ncbi.nlm.nih.gov/21974752/	Pairs from PND28	Passive	14h:10h	Rat	SD	57 days	335-365 g	Male	Healthy	Fluoxetine	3	0.483871	Chronic [daily,25x]	PO	Last dose 1-4 hr before EPM	5 min	No	NA	EOA	=	NR			6.21	0.61	2.728	20	5.11	0.6	2.68328	20	SEM	Fig 4B
Vorhees 2011	Effects of periadolescent fluoxetine and paroxetine on elevated plus-maze, acoustic startle, and swimming immobility in rats while on and off-drug	Vorhees, C. V. and Morford, L. R. and Graham, D. L. and Skelton, M. R. and Williams, M. T.	2011	https://pubmed.ncbi.nlm.nih.gov/21974752/	Pairs from PND28	Passive	14h:10h	Rat	SD	57 days	335-365 g	Male	Healthy	Fluoxetine	10	1.6129	Chronic [daily,25x]	PO	Last dose 1-4 hr before EPM	5 min	No	NA	EOA	=	NR			6.21	0.61	2.728	20	5.5	0.6	2.68328	20	SEM	Fig 4B
Wang 2014	Chronic mild stress-induced changes of risk assessment behaviors in mice are prevented by chronic treatment with fluoxetine but not diazepam	Wang, C. and Li, M. and Sawmiller, D. and Fan, Y. and Ma, Y. and Tan, J. and Ren, Y. and Li, S.	2014	https://pubmed.ncbi.nlm.nih.gov/24291732/	Group	Active	Reversed	Mouse	Swiss albino	[8-10 wks]	[18-22g]	Male	CMS (5 wks)	Fluoxetine	5	0.406504	Chronic [twice daily, 28x]	IP	Twice daily starting 1 week after start CMS, last dose day before EPM	5 min	No	NA	%EOA	=	=	Open field test (total number of enter squares)	No	16.53	3.55	12.2976	12	15.6	3.71	12.8518	12	SEM	Fig 3B
Wang 2014	Chronic mild stress-induced changes of risk assessment behaviors in mice are prevented by chronic treatment with fluoxetine but not diazepam	Wang, C. and Li, M. and Sawmiller, D. and Fan, Y. and Ma, Y. and Tan, J. and Ren, Y. and Li, S.	2014	https://pubmed.ncbi.nlm.nih.gov/24291732/	Group	Active	Reversed	Mouse	Swiss albino	[8-10 wks]	[18-22g]	Male	CMS (5 wks)	Fluoxetine	10	0.813008	Chronic [twice daily, 28x]	IP	Twice daily starting 1 week after start CMS, last dose day before EPM	5 min	No	NA	%EOA	=	=	Open field test (total number of enter squares)	No	16.53	3.55	12.2976	12	22.23	2.47	8.55633	12	SEM	Fig 3B
Wang 2014	Chronic mild stress-induced changes of risk assessment behaviors in mice are prevented by chronic treatment with fluoxetine but not diazepam	Wang, C. and Li, M. and Sawmiller, D. and Fan, Y. and Ma, Y. and Tan, J. and Ren, Y. and Li, S.	2014	https://pubmed.ncbi.nlm.nih.gov/24291732/	Group	Active	Reversed	Mouse	Swiss albino	[8-10 wks]	[18-22g]	Male	CMS (5 wks)	Fluoxetine	20	1.62602	Chronic [twice daily, 28x]	IP	Twice daily starting 1 week after start CMS, last dose day before EPM	5 min	No	NA	%EOA	>	=	Open field test (total number of enter squares)	No	16.53	3.55	12.2976	12	26.72	3.24	11.2237	12	SEM	Fig 3B
Wang 2019	Effects of treadmill exercise on the anxiety-like behavior through modulation of GSK3B/B-catenin signaling in the maternal separation rat pup	Wang, L.R. and Kim, S. and Baek, S.	2019	https://pubmed.ncbi.nlm.nih.gov/31111002/	NR	NR	NR	Rat	SD	30 days	NR	Both	Maternal separation	Fluoxetine	5	0.806452	Chronic [daily, 10x]	PO	Daily, last dose on day of EPM	7 min	No	NA	%EOA	>	NR			26.45	1.64	4.63862	8	43.46	2.35	6.6468	8	SEM	Fig 1
Wang 2018	Ameliorative potential of Lagenaria sicereria extract as anti-anxiety drug in various models of anxiety in rats	Wang, S. and Wu, S. and Bais, S. and Hou, R.	2018		Group (6)	Passive	Normal	Rat	W	NR	[180-200g]	Both	Healthy	Fluoxetine	10	1.6129	Acute	PO	Unspecified	5 min	No	NA	EOA	>	NR			1.17	0.94	2.30252	6	3.79	0.49	1.20025	6	SEM	Fig 4
Wu 2019	Predator stress-induced depression is associated with inhibition of hippocampal neurogenesis in adult male mice	Wu, Y. and Gao, H. and Ouyang, S. and Kurihara, H. and He, R. and Li, Y.	2019	https://pubmed.ncbi.nlm.nih.gov/30531013/	NR	NR	Normal	Mouse	Kunming	[6-8 wks]	[18-22g]	Male	Predator scent stress (15 min daily, 12 days)	Fluoxetine	20	1.62602	Chronic [daily, 19x]	IG	Daily, starting 7 days before stess, last dose day before EPM	5 min	No	NA	%EOA	=	=	Open field test (total distance moved)	No	20.44	2.82	7.46102	7	27.48	2.47	6.53501	7	SEM	Fig 2B
Wu 2019	Predator stress-induced depression is associated with inhibition of hippocampal neurogenesis in adult male mice	Wu, Y. and Gao, H. and Ouyang, S. and Kurihara, H. and He, R. and Li, Y.	2019	https://pubmed.ncbi.nlm.nih.gov/30531013/	NR	NR	Normal	Mouse	Kunming	[6-8 wks]	[18-22g]	Male	Predator stress (15 min daily, 12 days)	Fluoxetine	20	1.62602	Chronic [daily, 19x]	IG	Daily, starting 7 days before stess, last dose day before EPM	5 min	No	NA	%EOA	>	>	Open field test (total distance moved)	No	3.7	2.47	6.53501	7	13.92	1.59	4.20674	7	SEM	Fig 2B
Yang 2022	The antidepressant potential of Lactobacillus casei in the postpartum depression rat model mediated by the microbiota-gut-brain axis	Yang, Y. and Zhao, S. and Yang, X. and Li, W. and Si, J. and Yang, X.	2022	https://pubmed.ncbi.nlm.nih.gov/35085691/	NR	NR	12h:12h	Rat	SD	Adult	NR	Female	Postpartum depression (MS 4 hrs a day, 3 weeks)	Paroxetine	1.8	0.290323	Chronic [daily, 20x]	IG	Starting on day 1 of MS, last dose day before EPM	10 min	No	NA	%EOA	>	NR			18.05	1.12076	3.17	8	23.42	1.20562	3.41	8	SD	Fig 2C
Yin 2012	Room-temperature super-extraction system (RTSES) optimizes the anxiolytic- and antidepressant-like behavioural effects of traditional Xiao-Yao-San in mice	Yin, S. and Wang, C. and Cheng, T. and Chang, C. and Lin, K. and Kan, W. and Wang, H. and Kao, W.M. and Kuo, Y. and Chen, J. and Li, S. and Cheng, C. and Chuu, J.	2012	https://pubmed.ncbi.nlm.nih.gov/23134744/	NR	NR	12h:12h	Mouse	C57BL/6J	[4-6 wks]	[16-18g]	Male	Reserpine-induced depression	Fluoxetine	10	0.813008	Chronic [daily, 14x]	PO	Daily, last dose day of EPM	10 min	No	NA	TE	=	=	EPM (total number of entries)	Yes	15.63	2.4572	6.95	8	110.24	14.425	40.8	8	SD	Fig 2B

## Sheet: Risk of bias (EPM)
article code	1 (Reporting) Is it mentioned that the experiment was randomised?	2 (Bias) Was the allocation sequence adequately generated and applied?	3 (Bias) Were the groups similar at baseline or adjusted for confounders?	4 (Reporting) Is it mentioned that the exp was blinded (level unknown)?	5 (Bias) Was the allocation adequately concealed?	6 (Bias) Are the animals randomly housed during the experiment ?	7 (Bias) Were the caregivers/ investigators during the course of the exp. adequately blinded ?	8 (Bias) Were animals selected at random during outcome assessment ?	9 (Bias) Was the outcome assessment adequately blinded ?	10 (Bias) Were incomplete outcome data adequately addressed?	11 (Bias) Are reports of the study free of selective outcome reporting	12 (Bias) Was the study apparently free of other problems that could cause a high risk of bias?
Abd el Wahab 2018	N	?	Y	N	?	?	?	?	?	Y	Y	Y
Afzal 2022	N	?	Y	Y	?	?	?	?	Y	Y	N	Y
Aguilar-Martinez 2020	N	?	Y	Y	?	?	?	Y	Y	?	?	Y
Ali 2017	Y	?	Y	N	?	?	?	?	?	Y	?	Y
Anwar 2013	Y	?	Y	N	?	?	?	?	?	Y	N	?
Ariel 2017	Y	?	Y	N	N	?	N	?	N	?	?	Y
Aykaç 2012	N	?	?	N	?	?	?	?	?	?	?	?
Aykaç 2015	N	?	?	N	?	?	?	?	?	?	?	Y
Ayuob 2018A	N	?	Y	N	?	?	?	?	?	Y	?	Y
Ayuob 2018B	N	?	Y	Y	?	?	?	?	Y	Y	?	Y
Ayuob 2017	Y	?	Y	N	?	?	?	?	?	Y	?	Y
Bhatt 2017	N	?	Y	N	?	?	?	?	?	?	?	Y
Bregin 2020	Y	?	?	Y	?	?	?	?	?	N	?	Y
Brown 2012	Y	?	Y	N	?	?	?	?	?	?	?	?
Campos 2012	N	?	Y	Y	?	?	?	?	Y	?	?	Y
Cohen 2018	Y	?	Y	Y	?	?	Y	?	Y	Y	?	?
Coleman 2019	N	?	?	Y	?	?	?	?	Y	Y	?	Y
Collins 2022	Y	Y	Y	Y	?	?	?	?	Y	N	?	Y
Doron 2014	Y	?	?	Y	?	Y	?	?	Y	?	?	Y
Drapier 2007	Y	?	?	Y	?	?	?	?	Y	N	?	?
Durand 2000	Y	?	Y	N	?	?	?	Y	?	?	?	?
Dygalo 2006	N	?	Y	N	?	?	?	?	?	?	N	?
Gannon 2011	Y	?	Y	Y	?	?	?	?	?	N	?	?
Garg 2008	N	?	?	N	?	?	?	?	?	Y	?	?
Gergues 2021	Y	?	Y	N	?	?	?	?	?	?	?	Y
Grégoire 2013	N	?	Y	N	?	?	?	?	?	?	?	Y
Griebel 1997	N	?	Y	N	?	?	?	?	?	?	?	?
Guo 2021	Y	?	?	N	?	?	?	?	?	Y	?	Y
Gutiérrez-García 2021	Y	?	Y	N	?	?	?	?	?	?	N	Y
Hagsäter 2021	N	?	Y	N	?	?	?	?	?	?	?	Y
Han 2019	Y	?	Y	N	?	?	?	?	?	Y	?	Y
Hiraide 2013	N	?	Y	N	?	?	?	?	Y	?	?	?
Holmes 2003	Y	?	Y	Y	?	?	?	?	Y	Y	?	?
Huot 2001	Y	?	Y	Y	?	?	?	?	?	?	?	?
Ishizuka 2010	N	?	Y	N	?	?	?	?	?	?	N	?
Jamal 2019	N	?	Y	N	?	?	?	?	?	Y	N	?
Jennings 2006	N	?	?	N	?	?	?	?	?	?	N	?
Jo 2020	N	?	Y	N	?	?	?	?	?	Y	N	Y
Kalshetty 2012	N	?	Y	Y	?	?	?	?	Y	Y	?	Y
Kaminska 2016	N	?	Y	N	?	?	?	?	?	Y	?	Y
Kangussu 2013	N	?	Y	Y	?	?	?	?	?	?	?	Y
Kaygisiz 2014	Y	?	Y	N	?	?	?	?	?	?	N	Y
Kilic 2014	Y	?	Y	Y	?	?	N	?	Y	?	N	Y
Kim 2016	Y	?	Y	N	?	?	?	?	?	?	N	Y
Knoll 2007	N	?	Y	Y	?	?	?	?	Y	?	N	N
Kõks 1999	N	?	Y	N	?	?	?	?	?	N	?	?
Kõks 2001	N	?	Y	Y	?	?	?	?	Y	?	?	?
Kothari 2010	Y	?	?	N	?	?	?	?	?	Y	?	?
Kurt 2000	Y	?	Y	N	?	?	?	?	?	Y	?	?
Lapmanee 2012	N	?	Y	N	?	?	?	?	?	Y	N	Y
Leão 2022	Y	Y	Y	Y	Y	?	?	?	Y	?	?	Y
Li 2017	Y	?	Y	N	?	?	?	?	Y	Y	?	?
Liu 2010	N	?	Y	N	?	?	?	?	?	Y	?	?
Makino 2013	N	?	Y	N	?	?	?	?	?	?	N	?
Martin 1998	N	?	Y	N	?	?	?	?	?	?	?	?
Matar 2006	Y	?	?	N	?	?	?	?	?	?	N	N
Matto 1996	N	?	?	N	?	?	?	?	?	?	?	?
McEuen 2009	N	?	?	Y	?	?	?	?	Y	N	?	Y
Misrani 2019	Y	?	?	Y	?	?	?	?	Y	?	?	Y
Morley-Fletcher 2018	Y	?	?	Y	?	?	?	?	Y	Y	N	N
Muthmainah 2021	Y	?	Y	N	?	?	?	?	?	?	?	Y
Nakamura 2001	N	?	Y	N	?	?	?	?	?	?	?	?
Näslund 2015	N	?	Y	N	?	?	?	?	?	Y	?	Y
Noori 2014	N	?	Y	N	?	?	?	?	?	N	?	Y
Oh 2009	N	?	Y	N	?	?	?	?	?	N	N	Y
Pádua-Reis 2021	Y	Y	?	N	?	?	?	?	?	?	?	Y
Pan 2020	N	?	?	N	?	?	?	?	?	?	?	Y
Pandey 1999	Y	?	Y	N	?	?	?	?	?	?	?	?
Pereira 2018	N	?	Y	Y	?	?	?	?	Y	Y	?	Y
Pereira 2019	Y	?	Y	N	?	?	?	?	?	?	?	Y
Pollier 2000	N	?	?	N	?	?	?	?	?	?	N	?
Portal 2020	N	?	?	N	?	?	?	?	?	?	?	Y
Quesseveur 2013	N	?	?	N	?	?	?	?	?	?	?	Y
Ravinder 2011	N	?	?	N	?	?	?	?	?	?	?	Y
Rebai 2017	N	?	?	Y	?	?	?	?	Y	?	?	?
Robert 2011	Y	?	?	Y	?	?	?	?	Y	?	?	?
Rodgers 1997	Y	?	?	Y	?	?	?	?	Y	?	?	?
Rogóz 2011	N	?	Y	N	?	?	?	?	?	Y	?	?
Saitoh 2007	N	?	Y	Y	?	?	?	?	Y	?	?	?
Santos 2012	Y	?	?	N	?	?	?	?	?	Y	?	Y
Shafia 2017	N	?	?	N	?	?	?	?	?	?	?	Y
Shahzad 2014	N	?	?	N	?	?	?	?	?	Y	N	?
Silva 1999	Y	?	Y	Y	?	?	?	Y	Y	?	?	?
Skrebuhhova 1999A	N	?	Y	N	?	?	?	?	?	?	?	?
Skrebuhhova 1999B	N	?	?	N	?	?	?	?	?	?	?	?
Skrebuhhova-Malmros 1999	N	?	Y	N	?	?	?	?	?	?	?	?
Soares-Rachetti 2016	N	?	Y	N	?	?	?	?	?	Y	?	Y
Stemmelin 2008	N	?	?	N	?	?	?	?	?	?	N	Y
Su 2019	N	?	Y	Y	?	?	?	?	Y	Y	?	Y
Sun 2010	N	?	Y	N	?	?	?	?	Y	?	?	?
Sun 2020	Y	?	?	N	?	?	?	?	?	?	?	Y
Takahashi 2011	N	?	Y	N	?	?	?	?	Y	?	?	?
Takeuchi 2010	N	?	Y	N	?	?	?	?	Y	?	?	Y
Thoeringer 2009	N	?	?	N	?	?	?	?	?	?	N	?
Trofimiuk 2013	N	?	Y	N	?	?	?	?	?	?	N	?
Tu 2014	N	?	Y	N	?	?	?	?	Y	Y	?	Y
Uz 2004	N	?	Y	N	?	?	?	?	?	?	N	?
Varty 2002	Y	?	?	Y	?	?	?	Y	Y	?	?	?
Vorhees 2011	N	?	Y	Y	?	?	?	?	Y	?	?	?
Wang 2014	Y	?	Y	N	?	?	?	?	Y	?	N	?
Wang 2019	Y	?	Y	N	?	?	?	?	?	?	N	Y
Wang 2018	Y	?	?	N	?	?	?	?	N	?	?	Y
Wu 2019	Y	?	?	N	?	?	?	?	?	Y	?	Y
Yang 2022	Y	?	Y	N	?	?	?	?	Y	?	?	Y
Yin 2012	N	?	Y	N	?	?	?	?	Y	?	?	Y

## Sheet: Study characteristics (MB)
	Study ID				Study design characteristics			Animal model characteristics						SSRI treatment							Outcome measures								Meta-analysis data										Comments
Article code	Title	All Authors	Year	PubMed link	Housing	Time of test	Day/night schedule	Species	Strain	Age at test	(Bodyweight at test)	Sex	Disease induction	Type of SSRI	Dose (mg/kg)	Human Equivalent Dose (mg/kg)	Frequency	Route	Timing SSRI treatment relative to disease induction	Time between SSRI administration and testing	Test duration	Pretested for selection?	If pretested, details	Total number of marbles	Number of marbles	Locomotion change	Locomotion test	Locomotion tested during the marble burying test	Mean marbles burried control group	SEM control group	SD control group	Number of animals in control group	Mean of experimental group	SEM experiment group	SD experimental group	Number of animals in intervention group	SEM or SD	Figure(s)/ Table(s)
Abe 1998	Effect of 5-[3-[((2S)-1,4-benzodioxan-2-ylmethyl)amino]propoxy]-1,3-benzodioxole HCl (MKC-242), a novel 5-HT1A-receptor agonist, on aggressive behavior and marble burying behavior in mice	Abe, M. and Nakai, H. and Tabata, R. and Saito, K. and Egawa, M.	1998	https://pubmed.ncbi.nlm.nih.gov/9593223/	Group	NR	normal	Mouse	ICR	NR	25 - 35 g	Male	Healthy	Fluoxetine	5	0.406504	acute	PO	NA	60 min	30 min	No	NA	20	=	=	Spontaneous Motor Activity	No	14.7	1.2	3.6	9	14.2	1.2	3.6	9	SEM	Table 4
Abe 1998	Effect of 5-[3-[((2S)-1,4-benzodioxan-2-ylmethyl)amino]propoxy]-1,3-benzodioxole HCl (MKC-242), a novel 5-HT1A-receptor agonist, on aggressive behavior and marble burying behavior in mice	Abe, M. and Nakai, H. and Tabata, R. and Saito, K. and Egawa, M.	1998	https://pubmed.ncbi.nlm.nih.gov/9593223/	Group	NR	normal	Mouse	ICR	NR	25 - 35 g	Male	Healthy	Fluoxetine	10	0.813008	acute	PO	NA	60 min	30 min	No	NA	20	=	=	Spontaneous Motor Activity	No	14.7	1.2	3.6	9	9.2	2.3	6.9	9	SEM	Table 4
Abe 1998	Effect of 5-[3-[((2S)-1,4-benzodioxan-2-ylmethyl)amino]propoxy]-1,3-benzodioxole HCl (MKC-242), a novel 5-HT1A-receptor agonist, on aggressive behavior and marble burying behavior in mice	Abe, M. and Nakai, H. and Tabata, R. and Saito, K. and Egawa, M.	1998	https://pubmed.ncbi.nlm.nih.gov/9593223/	Group	NR	normal	Mouse	ICR	NR	25 - 35 g	Male	Healthy	Fluoxetine	20	1.62602	acute	PO	NA	60 min	30 min	No	NA	20	=	=	Spontaneous Motor Activity	No	14.7	1.2	3.6	9	10	1.8	5.4	9	SEM	Table 4
Abe 1998	Effect of 5-[3-[((2S)-1,4-benzodioxan-2-ylmethyl)amino]propoxy]-1,3-benzodioxole HCl (MKC-242), a novel 5-HT1A-receptor agonist, on aggressive behavior and marble burying behavior in mice	Abe, M. and Nakai, H. and Tabata, R. and Saito, K. and Egawa, M.	1998	https://pubmed.ncbi.nlm.nih.gov/9593223/	Group	NR	normal	Mouse	ICR	NR	25 - 35 g	Male	Healthy	Fluoxetine	40	3.25203	acute	PO	NA	60 min	30 min	No	NA	20	<	=	Spontaneous Motor Activity	No	14.7	1.2	3.6	9	7.3	2.1	6.3	9	SEM	Table 4
Abe 1998	Effect of 5-[3-[((2S)-1,4-benzodioxan-2-ylmethyl)amino]propoxy]-1,3-benzodioxole HCl (MKC-242), a novel 5-HT1A-receptor agonist, on aggressive behavior and marble burying behavior in mice	Abe, M. and Nakai, H. and Tabata, R. and Saito, K. and Egawa, M.	1998	https://pubmed.ncbi.nlm.nih.gov/9593223/	Group	NR	normal	Mouse	ICR	NR	25 - 35 g	Male	Healthy	Fluoxetine	80	6.50407	acute	PO	NA	60 min	30 min	No	NA	20	<	=	Spontaneous Motor Activity	No	14.7	1.2	3.6	9	3.3	1.9	5.7	9	SEM	Table 4
Abe 1998	Effect of 5-[3-[((2S)-1,4-benzodioxan-2-ylmethyl)amino]propoxy]-1,3-benzodioxole HCl (MKC-242), a novel 5-HT1A-receptor agonist, on aggressive behavior and marble burying behavior in mice	Abe, M. and Nakai, H. and Tabata, R. and Saito, K. and Egawa, M.	1998	https://pubmed.ncbi.nlm.nih.gov/9593223/	Group	NR	normal	Mouse	ICR	NR	25 - 35 g	Male	Healthy	Fluoxetine	160	13.0081	acute	PO	NA	60 min	30 min	No	NA	20	<	<	Spontaneous Motor Activity	No	14.7	1.2	3.6	9	1.7	1.3	3.9	9	SEM	Table 4
Ahmed 2015	Anxiolytic effects of newly synthesized derivatives in mice and molecular docking studies as serotonin 5HT2A receptor inhibitor	Ahmed, K. and Dubey, B. and Shrivastava, B. and Sharma, P. and Nadeem, S.	2015		Group	Passive	normal	Mouse	Swiss albino	NR	20 - 25 g	Both	Healthy	Fluoxetine	40	3.25203	acute	IP	NA	NR	30 min	No	NA	24	<	=	Rotarod	No	19.67	1.45	2.51147	3	5	1.16	2.00918	3	SEM	Table 1	Mistake in article (table 1); phenytoin stated instead of fluoxetine
Arzoo 2017A	Anti-Obsessive-Compulsive activity of honey	Arzoo and Parle, M.	2017		NR	Passive	normal	Mouse	Swiss	adult	20 - 25 g	NR	Flickering light-induced	Fluoxetine	15	1.21951	chronic [21 days daily]	IP	before	NR	30 min	No	NA	20	<	NR			18.2	0.2	0.489898	6	2.3	0.2	0.489898	6	SEM	Fig 2
Arzoo 2017B	Investigation of the Anti-obsessive Comulsive Activity of Pyrus communis Juice in Mice	Arzoo and Parle, M.	2017		NR	Passive	normal	Mouse	Swiss	adult	20 - 25 g	NR	Flickering light-induced	Fluoxetine	15	1.21951	chronic [21 days daily]	IP	before	NR	30 min	No	NA	20	<	NR			18	0.4	0.979796	6	2.2	0.3	0.734847	6	SEM	Fig 2
Azevedo 2019	Preclinical characterization of ACH-000029, a novel anxiolytic compound acting on serotonergic and alpha-adrenergic receptor	Azevedo, H. and Ferreira, M. and Costa, R.W. and Russo, V. and Russo, E. and Mascarello, A. and Guimarães, C.R.W.	2019	https://pubmed.ncbi.nlm.nih.gov/31330215/	Group	Passive	normal	Mouse	NMRI & Swiss	NR	NR	Male	Healthy	Paroxetine	1	0.0813008	acute	IP	NA	30 min	30 min	No	NA	20 - 25	<	NR			19.14	0.562917	1.95	12 - 20	8.5	0.6755	2.34	12 - 20	SD	Fig 2A
Azevedo 2019	Preclinical characterization of ACH-000029, a novel anxiolytic compound acting on serotonergic and alpha-adrenergic receptor	Azevedo, H. and Ferreira, M. and Costa, R.W. and Russo, V. and Russo, E. and Mascarello, A. and Guimarães, C.R.W.	2019	https://pubmed.ncbi.nlm.nih.gov/31330215/	Group	Passive	normal	Mouse	NMRI & Swiss	NR	NR	Male	Healthy	Fluoxetine	32	2.60163	acute	IP	NA	30 min	30 min	No	NA	20 - 25	<	NR			19.14	0.562917	1.95	12 - 20	4.98	0.562917	1.95	12 - 20	SD	Fig 2A
Bespalov 2008	Behavioral characterization of the mGlu group II/III receptor antagonist, LY-341495, in animal models of anxiety and depression	Bespalov, A.Y. and Van Gaalen, M.M. and Sukhotina, I.A. and Wicke, K. and Mezler, M. and Schoemaker, H. and Gross, G.	2008	https://pubmed.ncbi.nlm.nih.gov/18634781/	Group	Passive	normal	Mouse	NMRI	6 - 7 weeks	NR	Male	Healthy	Fluoxetine	5	0.406504	acute	IP	NA	30 min	30 min	No	NA	24	=	NR			17.9	1.3	4.68722	10 -13	14	1.73	6.2376	10 - 13	SEM	Fig 2
Bespalov 2008	Behavioral characterization of the mGlu group II/III receptor antagonist, LY-341495, in animal models of anxiety and depression	Bespalov, A.Y. and Van Gaalen, M.M. and Sukhotina, I.A. and Wicke, K. and Mezler, M. and Schoemaker, H. and Gross, G.	2008	https://pubmed.ncbi.nlm.nih.gov/18634781/	Group	Passive	normal	Mouse	NMRI	6 - 7 weeks	NR	Male	Healthy	Fluoxetine	10	0.813008	acute	IP	NA	30 min	30 min	No	NA	24	<	NR			17.9	1.3	4.68722	10 -13	4	0	0	10 - 13	SEM	Fig 2
Bespalov 2008	Behavioral characterization of the mGlu group II/III receptor antagonist, LY-341495, in animal models of anxiety and depression	Bespalov, A.Y. and Van Gaalen, M.M. and Sukhotina, I.A. and Wicke, K. and Mezler, M. and Schoemaker, H. and Gross, G.	2008	https://pubmed.ncbi.nlm.nih.gov/18634781/	Group	Passive	normal	Mouse	NMRI	6 - 7 weeks	NR	Male	Healthy	Fluoxetine	20	1.62602	acute	IP	NA	30 min	30 min	No	NA	24	<	NR			17.9	1.3	4.68722	10 -13	0.6	0.1	0.360555	10 - 13	SEM	Fig 2
Bruins Slot 2008	Effects of antipsychotics and reference monoaminergic ligands on marble burying behavior in mice	Bruins Slot, L.A. and Bardin, L. and Auclair, A.L. and Depoortere, R. and Newman-Tancredi, A.	2008	https://pubmed.ncbi.nlm.nih.gov/18332679/	Group	NR	normal	Mouse	NMRI	NR	20 - 22 g	Male	Healthy	Fluoxetine	0.16	0.0130081	acute	SC	NA	60 min	30 min	No	NA	20	=	NR			14.05	1.4	4.2	9	8.45	1.92	5.76	9	SEM	Fig 1A
Bruins Slot 2008	Effects of antipsychotics and reference monoaminergic ligands on marble burying behavior in mice	Bruins Slot, L.A. and Bardin, L. and Auclair, A.L. and Depoortere, R. and Newman-Tancredi, A.	2008	https://pubmed.ncbi.nlm.nih.gov/18332679/	Group	NR	normal	Mouse	NMRI	NR	20 - 22 g	Male	Healthy	Fluoxetine	0.63	0.0512195	acute	SC	NA	60 min	30 min	No	NA	20	=	NR			14.05	1.4	4.2	9	8.53	1.34	4.02	9	SEM	Fig 1A
Bruins Slot 2008	Effects of antipsychotics and reference monoaminergic ligands on marble burying behavior in mice	Bruins Slot, L.A. and Bardin, L. and Auclair, A.L. and Depoortere, R. and Newman-Tancredi, A.	2008	https://pubmed.ncbi.nlm.nih.gov/18332679/	Group	NR	normal	Mouse	NMRI	NR	20 - 22 g	Male	Healthy	Fluoxetine	2.5	0.203252	acute	SC	NA	60 min	30 min	No	NA	20	<	NR			14.05	1.4	4.2	9	6.95	1.59	4.77	9	SEM	Fig 1A
Bruins Slot 2008	Effects of antipsychotics and reference monoaminergic ligands on marble burying behavior in mice	Bruins Slot, L.A. and Bardin, L. and Auclair, A.L. and Depoortere, R. and Newman-Tancredi, A.	2008	https://pubmed.ncbi.nlm.nih.gov/18332679/	Group	NR	normal	Mouse	NMRI	NR	20 - 22 g	Male	Healthy	Fluoxetine	10	0.813008	acute	SC	NA	60 min	30 min	No	NA	20	<	NR			14.05	1.4	4.2	9	5.3	1.6	4.8	9	SEM	Fig 1A
Bruins Slot 2008	Effects of antipsychotics and reference monoaminergic ligands on marble burying behavior in mice	Bruins Slot, L.A. and Bardin, L. and Auclair, A.L. and Depoortere, R. and Newman-Tancredi, A.	2008	https://pubmed.ncbi.nlm.nih.gov/18332679/	Group	NR	normal	Mouse	NMRI	NR	20 - 22 g	Male	Healthy	Citalopram	2.5	0.203252	acute	SC	NA	60 min	30 min	No	NA	20	<	=	Light-beam interruptions Multi-Varimex	No	13.9	1.5	4.5	9	6.61	1.92	5.76	9	SEM	Fig 1A
Bruins Slot 2008	Effects of antipsychotics and reference monoaminergic ligands on marble burying behavior in mice	Bruins Slot, L.A. and Bardin, L. and Auclair, A.L. and Depoortere, R. and Newman-Tancredi, A.	2008	https://pubmed.ncbi.nlm.nih.gov/18332679/	Group	NR	normal	Mouse	NMRI	NR	20 - 22 g	Male	Healthy	Citalopram	10	0.813008	acute	SC	NA	60 min	30 min	No	NA	20	<	NR			13.9	1.5	4.5	9	0.9	0.5	1.5	9	SEM	Fig 1A
Bruins Slot 2008	Effects of antipsychotics and reference monoaminergic ligands on marble burying behavior in mice	Bruins Slot, L.A. and Bardin, L. and Auclair, A.L. and Depoortere, R. and Newman-Tancredi, A.	2008	https://pubmed.ncbi.nlm.nih.gov/18332679/	Group	NR	normal	Mouse	NMRI	NR	20 - 22 g	Male	Healthy	Citalopram	40	3.25203	acute	SC	NA	60 min	30 min	No	NA	20	<	NR			13.9	1.5	4.5	9	2.01	1.51	4.53	9	SEM	Fig 1A
Casarotto 2010	Cannabidiol inhibitory effect on marble-burying behaviour: involvement of CB1 receptors	Cassarotto, P.C. and Gomes, F.V. and Resstel, L.B.M. and Guimarães, F.S.	2010	https://pubmed.ncbi.nlm.nih.gov/20695034/	Group	NR	normal	Mouse	C57BL/6J	NR	25 - 30 g	Male	Healthy	Paroxetine	10	0.813008	acute	IP	NA	30 min	30 min	No	NA	25	<	>	Open field test	No	19	1.5	3.3541	5	4.2	2.8	6.26099	5	SEM	Fig 2A
Chaki 2002	Anxiolytic-Like and Antidepressant-Like Activities of MCL0129 (1-[(S)-2-(4-Fluorophenyl)-2-(4-isopropylpiperadin-1-yl)ethyl]-4[4-(2-methoxynaphthalen-1-yl)butyl]piperazine), a Novel and Potent Nonpeptide Antagonist of the Melanocortin-4 Receptor	Chaki, S. and Hirota, S. and Funakoshi, T. and Suzuki, Y. and Suetake, S. and Okubo, T. and Ishii, T. and Nakazato, A. and Okuyama, S.	2002	https://pubmed.ncbi.nlm.nih.gov/12538838/	Group	Passive	normal	Mouse	ICR	NR	20 - 30 g	Male	Healthy	Fluvoxamine	3	0.243902	acute	SC	NA	30 min	30 min	No	NA	24	=	NR			20	1.8	5.6921	10	17.13	1.69	5.34425	10	SEM	Fig 7B
Chaki 2002	Anxiolytic-Like and Antidepressant-Like Activities of MCL0129 (1-[(S)-2-(4-Fluorophenyl)-2-(4-isopropylpiperadin-1-yl)ethyl]-4[4-(2-methoxynaphthalen-1-yl)butyl]piperazine), a Novel and Potent Nonpeptide Antagonist of the Melanocortin-4 Receptor	Chaki, S. and Hirota, S. and Funakoshi, T. and Suzuki, Y. and Suetake, S. and Okubo, T. and Ishii, T. and Nakazato, A. and Okuyama, S.	2002	https://pubmed.ncbi.nlm.nih.gov/12538838/	Group	Passive	normal	Mouse	ICR	NR	20 - 30 g	Male	Healthy	Fluvoxamine	10	0.813008	acute	SC	NA	30 min	30 min	No	NA	24	<	NR			20	1.8	5.6921	10	9.26	2.69	8.50653	10	SEM	Fig 7B
Chaki 2002	Anxiolytic-Like and Antidepressant-Like Activities of MCL0129 (1-[(S)-2-(4-Fluorophenyl)-2-(4-isopropylpiperadin-1-yl)ethyl]-4[4-(2-methoxynaphthalen-1-yl)butyl]piperazine), a Novel and Potent Nonpeptide Antagonist of the Melanocortin-4 Receptor	Chaki, S. and Hirota, S. and Funakoshi, T. and Suzuki, Y. and Suetake, S. and Okubo, T. and Ishii, T. and Nakazato, A. and Okuyama, S.	2002	https://pubmed.ncbi.nlm.nih.gov/12538838/	Group	Passive	normal	Mouse	ICR	NR	20 - 30 g	Male	Healthy	Fluvoxamine	30	2.43902	acute	SC	NA	30 min	30 min	No	NA	24	<	NR			20	1.8	5.6921	10	5.8	2.5	7.90569	10	SEM	Fig 7B
Chanchal 2015	Tabernaemontana divaricata leaves extract exacerbate burying behavior in mice	Chanchal, R. and Balasubramaniam, a. and Navin, R. and Nadeem, S.	2015	https://pubmed.ncbi.nlm.nih.gov/26445709/	Group	NR	normal	Mouse	Swiss albino	Young adult	21 - 24 g	Male	Healthy	Fluoxetine	5	0.406504	acute	PO	NA	30 min	20 min	No	NA	30	<	=	Light beam interruptions actophotometer	No	15.7	0.7	1.71464	6	8.54	1.01	2.47398	6	SEM	Fig 1B
Chanchal 2015	Tabernaemontana divaricata leaves extract exacerbate burying behavior in mice	Chanchal, R. and Balasubramaniam, a. and Navin, R. and Nadeem, S.	2015	https://pubmed.ncbi.nlm.nih.gov/26445709/	Group	NR	normal	Mouse	Swiss albino	Young adult	21 - 24 g	Male	Healthy	Fluoxetine	10	0.813008	acute	PO	NA	30 min	20 min	No	NA	30	<	=	Light beam interruptions actophotometer	No	15.7	0.7	1.71464	6	5.92	0.57	1.39621	6	SEM	Fig 1B
Chanchal 2015	Tabernaemontana divaricata leaves extract exacerbate burying behavior in mice	Chanchal, R. and Balasubramaniam, a. and Navin, R. and Nadeem, S.	2015	https://pubmed.ncbi.nlm.nih.gov/26445709/	Group	NR	normal	Mouse	Swiss albino	Young adult	21 - 24 g	Male	Healthy	Fluoxetine	15	1.21951	acute	PO	NA	30 min	20 min	No	NA	30	<	=	Light beam interruptions actophotometer	No	15.7	0.7	1.71464	6	3.7	0.8	1.95959	6	SEM	Fig 1B	Different doses in text vs figure; enquiry authors: 15 mg/kg
Dankoski 2014	Facilitation of Serotonin Signaling by SSRIs is Attenuated by Social Isolation	Dankoski, E.C. and Agster, K.L. and Fox, M.E. Moy, S.S. and Wightman, R.M.	2014	https://pubmed.ncbi.nlm.nih.gov/24981046/	Single housed	NR	NR	Mouse	C57BL/6J	4 - 5 weeks [arrival]	20 - 27 g [arrival]	Male	Healthy	Citalopram	15	1.21951	chronic [20 days in water bottle]	PO	NA	1 day later (day 21)	30 min	No	NA	20	=	=	Open field test	No	16.54	0.48	1.17576	6	14.4	0.67	2.01	9	SEM	Fig 1A
Dankoski 2014	Facilitation of Serotonin Signaling by SSRIs is Attenuated by Social Isolation	Dankoski, E.C. and Agster, K.L. and Fox, M.E. Moy, S.S. and Wightman, R.M.	2014	https://pubmed.ncbi.nlm.nih.gov/24981046/	Pair housed	NR	NR	Mouse	C57BL/6J	4 - 5 weeks [arrival]	20 - 27 g [arrival]	Male	Healthy	Citalopram	15	1.21951	chronic [20 days in water bottle]	PO	NA	1 day later (day 21)	30 min	No	NA	20	<	=	Open field test	No	15.7	0.8	1.95959	6	12.3	1.4	3.9598	8	SEM	Fig 1A
Dixit 2012	Increased serotonergic neurotransmission is not responsible for the anticompulsive effect of berberine in a murine model of obsessive–compulsive disorder	Dixit, P.V. and Parihar, G. and Jain, D.K. and Jaiswal, P.	2012	https://pubmed.ncbi.nlm.nih.gov/22890212/	Group	Passive	normal	Mouse	Swiss	adult	22 -25 g	Male	Healthy	Fluoxetine	5	0.406504	acute	IP	NA	30 min	30 min	No	NA	20	=	=	Line crossings	Yes	9.6	1.02859	2.3	5	7.6	0.715542	1.6	5	SD	Fig 1C
Dixit 2012	Increased serotonergic neurotransmission is not responsible for the anticompulsive effect of berberine in a murine model of obsessive–compulsive disorder	Dixit, P.V. and Parihar, G. and Jain, D.K. and Jaiswal, P.	2012	https://pubmed.ncbi.nlm.nih.gov/22890212/	Group	Passive	normal	Mouse	Swiss	adult	22 -25 g	Male	Healthy	Fluoxetine	10	0.813008	acute	IP	NA	30 min	30 min	No	NA	20	<	=	Line crossings	Yes	9.6	1.02859	2.3	5	5.8	0.626099	1.4	5	SD	Fig 1C
Egashira 2007	Involvement of the sigma1 receptor in inhibiting activity of fluvoxamine on marble-burying behavior: Comparison with paroxetine	Egashira, N. and Harada, S. and Okuno, R. and Matsushita, M. and Nishimura, R. and Mishima, K. and Iwasaki, k. and Orito, K. and Fujiwara, M.	2007	https://pubmed.ncbi.nlm.nih.gov/17349995/	NR	Passive	normal	Mouse	ICR	5 weeks	NR	Male	Healthy	Fluvoxamine	30	2.43902	acute	PO	NA	60 min	30 min	No	NA	25	<	=	Automated activity counter	Yes	22.6	0.4	1.49666	8 - 14	14.8	1.6	5.98665	8 - 14	SEM	Fig 3A
Egashira 2007	Involvement of the sigma1 receptor in inhibiting activity of fluvoxamine on marble-burying behavior: Comparison with paroxetine	Egashira, N. and Harada, S. and Okuno, R. and Matsushita, M. and Nishimura, R. and Mishima, K. and Iwasaki, k. and Orito, K. and Fujiwara, M.	2007	https://pubmed.ncbi.nlm.nih.gov/17349995/	NR	Passive	normal	Mouse	ICR	5 weeks	NR	Male	Healthy	Fluvoxamine	30	2.43902	acute	PO	NA	60 min	30 min	No	NA	25	<	=	Automated activity counter	Yes	23.41	0.42	1.5715	8 - 14	14.94	1.27	4.7519	8 - 14	SEM	Fig 5A
Egashira 2007	Involvement of the sigma1 receptor in inhibiting activity of fluvoxamine on marble-burying behavior: Comparison with paroxetine	Egashira, N. and Harada, S. and Okuno, R. and Matsushita, M. and Nishimura, R. and Mishima, K. and Iwasaki, k. and Orito, K. and Fujiwara, M.	2007	https://pubmed.ncbi.nlm.nih.gov/17349995/	NR	Passive	normal	Mouse	ICR	5 weeks	NR	Male	Healthy	Fluvoxamine	30	2.43902	acute	PO	NA	60 min	30 min	No	NA	25	<	=	Automated activity counter	Yes	23.35	0.46	1.78157	8 - 15	15.26	1.29	4.99615	8 - 15	SEM	Fig 7A
Egashira 2007	Involvement of the sigma1 receptor in inhibiting activity of fluvoxamine on marble-burying behavior: Comparison with paroxetine	Egashira, N. and Harada, S. and Okuno, R. and Matsushita, M. and Nishimura, R. and Mishima, K. and Iwasaki, k. and Orito, K. and Fujiwara, M.	2007	https://pubmed.ncbi.nlm.nih.gov/17349995/	NR	Passive	normal	Mouse	ICR	5 weeks	NR	Male	Healthy	Paroxetine	3	0.243902	acute	PO	NA	60 min	30 min	No	NA	25	<	=	Automated activity counter	Yes	22.8	0.8	2.88444	8 - 13	15	1.3	4.68722	8 - 13	SEM	Fig 4A
Egashira 2007	Involvement of the sigma1 receptor in inhibiting activity of fluvoxamine on marble-burying behavior: Comparison with paroxetine	Egashira, N. and Harada, S. and Okuno, R. and Matsushita, M. and Nishimura, R. and Mishima, K. and Iwasaki, k. and Orito, K. and Fujiwara, M.	2007	https://pubmed.ncbi.nlm.nih.gov/17349995/	NR	Passive	normal	Mouse	ICR	5 weeks	NR	Male	Healthy	Paroxetine	3	0.243902	acute	PO	NA	60 min	30 min	No	NA	25	<	=	Automated activity counter	Yes	22.49	0.8	2.88444	8 - 13	12.55	1.51	5.44438	8 - 13	SEM	Fig 6A
Egashira 2012A	N-Acetyl-L-Cysteine Inhibits Marble-Burying Behavior in Mice	Egashira, N. and Shirakawa, A. and Abe, M. and Niki, T. and Mishima, K. and Iwasaki, K. and Oishi, R. and Fujiwara, M.	2012	https://pubmed.ncbi.nlm.nih.gov/22510519/	Group	Passive	normal	Mouse	ICR	5 weeks	NR	Male	Healthy	Fluvoxamine	10	0.813008	acute	PO	NA	60 min	30 min	Yes	Exclusion: <20 marbles buried	25	=	=	Automated activity counter	Yes	22.5	1	3.31662	11	21.33	1.11	3.13955	8	SEM	Fig 1A
Egashira 2012A	N-Acetyl-L-Cysteine Inhibits Marble-Burying Behavior in Mice	Egashira, N. and Shirakawa, A. and Abe, M. and Niki, T. and Mishima, K. and Iwasaki, K. and Oishi, R. and Fujiwara, M.	2012	https://pubmed.ncbi.nlm.nih.gov/22510519/	Group	Passive	normal	Mouse	ICR	5 weeks	NR	Male	Healthy	Fluvoxamine	30	2.43902	acute	PO	NA	60 min	30 min	Yes	Exclusion: <20 marbles buried	25	<	=	Automated activity counter	Yes	22.5	1	3.31662	11	15	1.9	6.58179	12	SEM	Fig 1A
Egashira 2012B	Role of 5-Hydroxytryptamine2C Receptors in Marble-Burying Behavior in Mice	Egashira, N. and Okuno, R. and Shirakawa, A. and nagao, M. and Mishima, K. and Iwasaki, K. and Oishi, R. and Fujiwara, M.	2012	https://pubmed.ncbi.nlm.nih.gov/22382324/	Group	Passive	normal	Mouse	ICR	5 weeks	NR	Male	Healthy	Fluvoxamine	30	2.43902	acute	PO	NA	60 min	30 min	Yes	Exclusion: <20 marbles buried	25	<	=	Automated activity counter	Yes	22	0.6	2.4	16	13.5	1.6	6.4	16	SEM	Fig 3A
Egashira 2012B	Role of 5-Hydroxytryptamine2C Receptors in Marble-Burying Behavior in Mice	Egashira, N. and Okuno, R. and Shirakawa, A. and nagao, M. and Mishima, K. and Iwasaki, K. and Oishi, R. and Fujiwara, M.	2012	https://pubmed.ncbi.nlm.nih.gov/22382324/	Group	Passive	normal	Mouse	ICR	5 weeks	NR	Male	Healthy	Paroxetine	3	0.243902	acute	PO	NA	60 min	30 min	Yes	Exclusion: <20 marbles buried	25	<	=	Automated activity counter	Yes	22.4	0.6	2.4	16	13.7	1.1	4.26028	15	SEM	Fig 3B
Egashira 2018	The antipsychotic trifluoperazine reduces marble-burying behavior in mice via D2 and 5-HT2A receptors: Implications for obsessive-compulsive disor	Egashira, N. and Kubota, n. and Goto, Y. and Watanabe, T. and Kubota, K. and Katsurabayashi, S. and Iwasaki, K.	2018	https://pubmed.ncbi.nlm.nih.gov/29273456/	Group	Passive	normal	Mouse	ICR	6 - 12 weeks	NR	Male	Healthy	Paroxetine	1	0.0813008	acute	PO	NA	60 min	30 min	Yes	Exclusion: <20 marbles buried	25	=	=	Automated activity counter	Yes	22.68	0.58	2.00918	12	18.63	1.93	5.45886	8	SEM	Fig 3A
Egashira 2018	The antipsychotic trifluoperazine reduces marble-burying behavior in mice via D2 and 5-HT2A receptors: Implications for obsessive-compulsive disor	Egashira, N. and Kubota, n. and Goto, Y. and Watanabe, T. and Kubota, K. and Katsurabayashi, S. and Iwasaki, K.	2018	https://pubmed.ncbi.nlm.nih.gov/29273456/	Group	Passive	normal	Mouse	ICR	6 - 12 weeks	NR	Male	Healthy	Paroxetine	3	0.243902	acute	PO	NA	60 min	30 min	Yes	Exclusion: <20 marbles buried	25	<	=	Automated activity counter	Yes	24	0.7	2.42487	12	16.9	1.8	6.73498	14	SEM	Fig 1A
Farley 2010	Antidepressant-like eﬀects of an AMPA receptor potentiator under a chronic mild stress paradigm	Farley, S. and Apazoglou, K. and Witkin, J.M. and Giros, B. and Tzavara, E.T.	2010	https://pubmed.ncbi.nlm.nih.gov/20059803/	Single	NR	NR	Mouse	BALB/c	8 weeks	NR	Male	UCMS (unpredictable chronic mild stress)	Fluoxetine	20	1.62602	chronic [3 weeks, daily]	IP	After	NR	30 min	No	NA	12	<	=	Automated activity counter	No	12	0	0	10	9	1.1	3.47851	10	SEM	Fig 4E
Farley 2010	Antidepressant-like eﬀects of an AMPA receptor potentiator under a chronic mild stress paradigm	Farley, S. and Apazoglou, K. and Witkin, J.M. and Giros, B. and Tzavara, E.T.	2010	https://pubmed.ncbi.nlm.nih.gov/20059803/	Group	NR	NR	Mouse	BALB/c	8 weeks	NR	Male	Healthy	Fluoxetine	20	1.62602	chronic [3 weeks, daily]	IP	NA	NR	30 min	No	NA	12	=	=	Automated activity counter	No	11.03	0	0	10	7.24	1.42	4.49043	10	SEM	Fig 5E
Girdhar 2010	Evaluation of anti-compulsive effect of methanolic extract of Benincasa hispida Cogn. fruit in mice	Girdhar, S. and Wanjari, M.M. and Prajapati, S.K. and Girdhar, A.	2010	https://pubmed.ncbi.nlm.nih.gov/20635538/	Group	Passive	normal	Mouse	Swiss albino	NR	22 - 25 g	Male	Healthy	Fluoxetine	5	0.406504	acute	IP	NA	30 min	30 min	No	NA	20	=	=	Photoactometer	No	10.7	0.8	1.95959	6	9.13	0.79	1.9351	6	SEM	Fig 1B
Girdhar 2010	Evaluation of anti-compulsive effect of methanolic extract of Benincasa hispida Cogn. fruit in mice	Girdhar, S. and Wanjari, M.M. and Prajapati, S.K. and Girdhar, A.	2010	https://pubmed.ncbi.nlm.nih.gov/20635538/	Group	Passive	normal	Mouse	Swiss albino	NR	22 - 25 g	Male	Healthy	Fluoxetine	10	0.813008	acute	IP	NA	30 min	30 min	No	NA	20	<	=	Photoactometer	No	10.7	0.8	1.95959	6	5.46	0.99	2.42499	6	SEM	Fig 1B
Girdhar 2010	Evaluation of anti-compulsive effect of methanolic extract of Benincasa hispida Cogn. fruit in mice	Girdhar, S. and Wanjari, M.M. and Prajapati, S.K. and Girdhar, A.	2010	https://pubmed.ncbi.nlm.nih.gov/20635538/	Group	Passive	normal	Mouse	Swiss albino	NR	22 - 25 g	Male	Healthy	Fluoxetine	15	1.21951	acute	IP	NA	30 min	30 min	No	NA	20	<	=	Photoactometer	No	10.7	0.8	1.95959	6	0.1	0.2	0.489898	6	SEM	Fig 1B
Grassi 2016	Atomoxetine for hoarding disorder: A pre-clinical and clinical investigation	Grassi, G. and Micheli, L. and Di Cesare Mannelli, L. and Compagno, E. and Righi, L. and Ghelardini, c. and Pallanti, S.	2016	https://pubmed.ncbi.nlm.nih.gov/27665536/	Group	NR	normal	Mouse	CD-1 albino	NR	20 -25 g	Male	Healthy	Fluoxetine	30	2.43902	acute	IP	NA	30 min	30 min	No	NA	24	<	<	Rotarod	No	20.4	0.9	3.11769	12	6.2	2.1	7.27461	12	SEM	Fig 1A
Harasawa 2006	Role of serotonin type 1A receptors in fluvoxamine-induced inhibition of marble-burying behavior in mic	Harasawa, T. and Ago, Y. and Itoh, S. and Baba, A. and Matsuda, T.	2006	https://pubmed.ncbi.nlm.nih.gov/17021397/	Group	NR	normal	Mouse	ICR	6 - 7 weeks	NR	Male	Healthy	Fluvoxamine	10	0.813008	acute	IP	NA	30 min	30 min	No	NA	28	=	NR			21.9	1.2	4.15692	10 - 12	15.85	2.11	7.30925	10 - 12	SEM	Fig 1A
Harasawa 2006	Role of serotonin type 1A receptors in fluvoxamine-induced inhibition of marble-burying behavior in mic	Harasawa, T. and Ago, Y. and Itoh, S. and Baba, A. and Matsuda, T.	2006	https://pubmed.ncbi.nlm.nih.gov/17021397/	Group	NR	normal	Mouse	ICR	6 - 7 weeks	NR	Male	Healthy	Fluvoxamine	30	2.43902	acute	IP	NA	30 min	30 min	No	NA	28	<	=	Infrared sensor	No	21.9	1.2	4.15692	10 - 12	9.86	2.55	8.83346	10 - 12	SEM	Fig 1A
Harasawa 2006	Role of serotonin type 1A receptors in fluvoxamine-induced inhibition of marble-burying behavior in mic	Harasawa, T. and Ago, Y. and Itoh, S. and Baba, A. and Matsuda, T.	2006	https://pubmed.ncbi.nlm.nih.gov/17021397/	Group	NR	normal	Mouse	ICR	6 - 7 weeks	NR	Male	Healthy	Fluvoxamine	60	4.87805	acute	IP	NA	30 min	30 min	No	NA	28	<	NR			21.9	1.2	4.15692	10 - 12	3.1	1.7	5.88897	10 - 12	SEM	Fig 1A
Hayashi 2010	Pharmacologically Distinctive Behaviors other than Burying Marbles during the Marble Burying Test in Mice	Hayashi, E. and Kuratani, K. and Kinoshita, M. and Hara, H.	2010	https://pubmed.ncbi.nlm.nih.gov/21042039/	Group	Passive	normal	Mouse	CD-1	5 weeks	27 - 33 g	Male	Healthy	Fluvoxamine	30	2.43902	acute	PO	NA	60 min	30 min	No	NA	24	<	=	Infrared beam sensor Scanet	Yes	18	1	3.4641	12	9	2	6.9282	12	SEM	Table 1
Hirano 2004	Effects of oral administration of extracts of Hypericum perforatum (St John's wort) on brain serotonin transporter, serotonin uptake and behaviour in mice	Hirano, K. and Kato, Y. and Uchida, S. and Sugimoto, Y. and Yamada, J. and Umegaki, K. and Yamada, S.	2004	https://pubmed.ncbi.nlm.nih.gov/15563766/	Group	NR	normal	Mouse	ICR	6 - 8 weeks	NR	Male	Healthy	Paroxetine	1	0.0813008	acute	PO	NA	4 hr (Exp group)	30 min	No	NA	20	<	=	Activity sensor	No	16.2	1.4	3.9598	8	7.4	1.2	3.6	9	SEM	Fig 2
Hirano 2004	Effects of oral administration of extracts of Hypericum perforatum (St John's wort) on brain serotonin transporter, serotonin uptake and behaviour in mice	Hirano, K. and Kato, Y. and Uchida, S. and Sugimoto, Y. and Yamada, J. and Umegaki, K. and Yamada, S.	2004	https://pubmed.ncbi.nlm.nih.gov/15563766/	Group	NR	normal	Mouse	ICR	6 - 8 weeks	NR	Male	Healthy	Sertraline	10	0.813008	acute	PO	NA	4 hr (Exp group)	30 min	No	NA	20	<	=	Activity sensor	No	16.2	1.4	3.9598	8	4.1	0.7	2.1	9	SEM	Fig 2
Hirano 2005	Relationship between brain serotonin transporter binding, plasma concentration and behavioural effect of selective serotonin reuptake inhibitors	Hirano, K. and Kimura, R. and Sugimoto, Y. and Yamada, J. and Uchida, S. and Kato, Y. and Hashimoto, H. and Yamada, S.	2005	https://pubmed.ncbi.nlm.nih.gov/15678084/	Group	NR	normal	Mouse	ICR	6 - 8 weeks	NR	Male	Healthy	Fluoxetine	28,9 umol/kg	NA	acute	PO	NA	60 min	30 min	No	NA	20	<	=	Activity sensor	Yes	16.2	1.33	3.76181	5 - 8	10.99	1.42	4.26	6 - 9	SEM	Fig 3B
Hirano 2005	Relationship between brain serotonin transporter binding, plasma concentration and behavioural effect of selective serotonin reuptake inhibitors	Hirano, K. and Kimura, R. and Sugimoto, Y. and Yamada, J. and Uchida, S. and Kato, Y. and Hashimoto, H. and Yamada, S.	2005	https://pubmed.ncbi.nlm.nih.gov/15678084/	Group	NR	normal	Mouse	ICR	6 - 8 weeks	NR	Male	Healthy	Fluvoxamine	69,1 umol/kg	NA	acute	PO	NA	15 min	30 min	No	NA	20	<	=	Activity sensor	Yes	15.83	0.57	1.6122	5 - 8	5.4	1.85	5.55	6 - 9	SEM	Fig 3A
Hirano 2005	Relationship between brain serotonin transporter binding, plasma concentration and behavioural effect of selective serotonin reuptake inhibitors	Hirano, K. and Kimura, R. and Sugimoto, Y. and Yamada, J. and Uchida, S. and Kato, Y. and Hashimoto, H. and Yamada, S.	2005	https://pubmed.ncbi.nlm.nih.gov/15678084/	Group	NR	normal	Mouse	ICR	6 - 8 weeks	NR	Male	Healthy	Paroxetine	2,67 umol/kg	NA	acute	PO	NA	60 min	30 min	No	NA	20	<	=	Activity sensor	Yes	15.83	0.38	1.0748	5 - 8	9	0.76	2.28	6 - 9	SEM	Fig 3C
Hirano 2005	Relationship between brain serotonin transporter binding, plasma concentration and behavioural effect of selective serotonin reuptake inhibitors	Hirano, K. and Kimura, R. and Sugimoto, Y. and Yamada, J. and Uchida, S. and Kato, Y. and Hashimoto, H. and Yamada, S.	2005	https://pubmed.ncbi.nlm.nih.gov/15678084/	Group	NR	normal	Mouse	ICR	6 - 8 weeks	NR	Male	Healthy	Sertraline	29,2 umol/kg	NA	acute	PO	NA	60 min	30 min	No	NA	20	<	=	Activity sensor	Yes	16.77	0.38	1.0748	5 - 8	13.65	0.76	2.28	6 - 9	SEM	Fig 3D
Ichimaru 1995	5-HT1A-receptor subtype mediates the effect of fluvoxamine, a selective serotonin reuptake inhibitor, on marble-burying behavior in mice	Ichimaru, Y. and Egawa, T. and Sawa, A.	1995	https://pubmed.ncbi.nlm.nih.gov/7494384/	Group	Passive	normal	Mouse	ICR	NR	20 - 30 g	Male	Healthy	Fluvoxamine	15	1.21951	Acute	PO	NA	60 min	30 min	No	NA	25	=	=	Activity count Animex	Yes	22	8.90782	28.169	10	17.5	5.15716	16.3084	10	Median (IQV)	Table 1
Ichimaru 1995	5-HT1A-receptor subtype mediates the effect of fluvoxamine, a selective serotonin reuptake inhibitor, on marble-burying behavior in mice	Ichimaru, Y. and Egawa, T. and Sawa, A.	1995	https://pubmed.ncbi.nlm.nih.gov/7494384/	Group	Passive	normal	Mouse	ICR	NR	20 - 30 g	Male	Healthy	Fluvoxamine	30	2.43902	Acute	PO	NA	60 min	30 min	No	NA	25	<	=	Activity count Animex	Yes	22	8.90782	28.169	10	10	2.96302	9.3699	10	Median (IQV)	Table 1
Ichimaru 1995	5-HT1A-receptor subtype mediates the effect of fluvoxamine, a selective serotonin reuptake inhibitor, on marble-burying behavior in mice	Ichimaru, Y. and Egawa, T. and Sawa, A.	1995	https://pubmed.ncbi.nlm.nih.gov/7494384/	Group	Passive	normal	Mouse	ICR	NR	20 - 30 g	Male	Healthy	Fluvoxamine	60	4.87805	Acute	PO	NA	60 min	30 min	No	NA	25	<	=	Activity count Animex	Yes	22	9.32977	29.5033	10	4	0.0937666	0.296516	10	Median (IQV)	Table 1
Ichimaru 1995	5-HT1A-receptor subtype mediates the effect of fluvoxamine, a selective serotonin reuptake inhibitor, on marble-burying behavior in mice	Ichimaru, Y. and Egawa, T. and Sawa, A.	1995	https://pubmed.ncbi.nlm.nih.gov/7494384/	Group	Passive	normal	Mouse	ICR	NR	20 - 30 g	Male	Healthy	Fluvoxamine	15	1.21951	Subchronic [daily, 14x]	PO	NA	60 min	30 min	No	NA	25	=	=	Activity count Animex	Yes	20	8.06393	25.5004	10	17	5.48534	17.3462	10	Median (IQV)	Table 3
Ichimaru 1995	5-HT1A-receptor subtype mediates the effect of fluvoxamine, a selective serotonin reuptake inhibitor, on marble-burying behavior in mice	Ichimaru, Y. and Egawa, T. and Sawa, A.	1995	https://pubmed.ncbi.nlm.nih.gov/7494384/	Group	Passive	normal	Mouse	ICR	NR	20 - 30 g	Male	Healthy	Fluvoxamine	30	2.43902	Subchronic [daily, 14x]	PO	NA	60 min	30 min	No	NA	25	=	=	Activity count Animex	Yes	20	8.06393	25.5004	10	18	1.03143	3.26168	10	Median (IQV)	Table 3
Ichimaru 1995	5-HT1A-receptor subtype mediates the effect of fluvoxamine, a selective serotonin reuptake inhibitor, on marble-burying behavior in mice	Ichimaru, Y. and Egawa, T. and Sawa, A.	1995	https://pubmed.ncbi.nlm.nih.gov/7494384/	Group	Passive	normal	Mouse	ICR	NR	20 - 30 g	Male	Healthy	Fluvoxamine	60	4.87805	Subchronic [daily, 14x]	PO	NA	60 min	30 min	No	NA	25	<	<	Activity count Animex	Yes	20	8.06393	25.5004	10	6.5	1.87533	5.93032	10	Median (IQV)	Table 3
Jacobsen 2014	The interaction of escitalopram and R-citalopram at the human serotonin transporter investigated in the mouse	Jacobsen, J.P.R. and Plenge, P. and Sachs, B.D. and Pehrson, A.L. and Cajina, M. and Du, Y. and Roberts, W. and Rudder, M.L. and Dalvi, P. and Robinsons, T.J. and O'Neill, S.P. and Khoo, K.S. and Sanchez Morillo, C. and Zhang, X. and Caron, M.G.	2014	https://pubmed.ncbi.nlm.nih.gov/24810106/	Group	Passive	normal	Mouse	C57BL/6J	3 - 6 months	NR	NR (gendermatched)	Healthy	Escitalopram	1	0.0813008	acute	IP	after	30 min	60 min	No	NA	24	<	NR			19.1	1	4	13 - 16	15.9	1.4	5.6	13 - 16	SEM	Fig 5B
Jacobsen 2014	The interaction of escitalopram and R-citalopram at the human serotonin transporter investigated in the mouse	Jacobsen, J.P.R. and Plenge, P. and Sachs, B.D. and Pehrson, A.L. and Cajina, M. and Du, Y. and Roberts, W. and Rudder, M.L. and Dalvi, P. and Robinsons, T.J. and O'Neill, S.P. and Khoo, K.S. and Sanchez Morillo, C. and Zhang, X. and Caron, M.G.	2014	https://pubmed.ncbi.nlm.nih.gov/24810106/	Group	Passive	normal	Mouse	C57BL/6J	3 - 6 months	NR	NR (gendermatched)	hSERT ALI/VFL+SI/TT	Escitalopram	1	0.0813008	acute	IP	after	30 min	60 min	No	NA	24	=	NR			19.2	0.61	2.44	13 - 16	17.07	1.07	4.28	13 - 16	SEM	Fig 5B
Jury 2015	Enhanced Responsiveness to Selective Serotonin Reuptake Inhibitors during Lactation	Jury, N.J. and McCormick, B.A. and Horseman, N.D. and Benoit, S.C. and Gregerson, K.A.	2015	https://pubmed.ncbi.nlm.nih.gov/25689282/	single	NR	NR	Mouse	C57BL/6J	12 - 16 weeks	NR	Female	Healthy	Citalopram	5	0.406504	Subchronic [daily, 5x]	IP	NA	30 min	20 min	No	NA	20	<	=	Rotarod	No	7.3	0.7	1.9799	8	0.8	0.4	1.13137	8	SEM	Fig 5	Lactating
Jury 2015	Enhanced Responsiveness to Selective Serotonin Reuptake Inhibitors during Lactation	Jury, N.J. and McCormick, B.A. and Horseman, N.D. and Benoit, S.C. and Gregerson, K.A.	2015	https://pubmed.ncbi.nlm.nih.gov/25689282/	single	NR	NR	Mouse	C57BL/6J	12 - 16 weeks	NR	Female	Healthy	Citalopram	5	0.406504	Subchronic [daily, 5x]	IP	NA	30 min	20 min	No	NA	20	=	=	Rotarod	No	3.31	1.21	3.82636	10	3.34	1.1	3.47851	10	SEM	Fig 5	Nulliparous
Kalariya 2015	Effect of hydroalcoholic extract of leaves of Colocasia esculenta on marble-burying behavior in mice: Implications for obsessive–compulsive disorder	Kalariya, M. and Prajapati, R. and Parmar, S.K. and Sheth, N.	2015	https://pubmed.ncbi.nlm.nih.gov/25885941/	Group	Passive	normal	Mouse	Swiss albino	adult	22 - 25 g	Male	Healthy	Fluoxetine	5	0.406504	acute	IP	NA	30 min	30 min	No	NA	20	<	NR			13.2	1.828	4.47767	6	3.8	0.683	1.673	6	SEM	Table 1
Kaurav 2012	Influence of Withania somnifera on obsessive compulsive disorder in mice	Kaurav, B.P.S. and Wanjari, M.M. and Chandekar, A. and Singh Chauhan, N. and Upmanyu, N.	2012	https://pubmed.ncbi.nlm.nih.gov/22546655/	Group	Passive	normal	Mouse	Swiss albino	NR	22 - 25 g	Both	Healthy	Fluoxetine	5	0.406504	acute	IP	NA	30 min	30 min	No	NA	20	=	=	Actophotometer	No	12.48	0.18	0.440908	6	10.38	0.76	1.86161	6	SEM	Table 3
Kaurav 2012	Influence of Withania somnifera on obsessive compulsive disorder in mice	Kaurav, B.P.S. and Wanjari, M.M. and Chandekar, A. and Singh Chauhan, N. and Upmanyu, N.	2012	https://pubmed.ncbi.nlm.nih.gov/22546655/	Group	Passive	normal	Mouse	Swiss albino	NR	22 - 25 g	Both	Healthy	Fluoxetine	10	0.813008	acute	IP	NA	30 min	30 min	No	NA	20	<	=	Actophotometer	No	12.48	0.18	0.440908	6	3.56	1.24	3.03737	6	SEM	Table 3
Kaurav 2012	Influence of Withania somnifera on obsessive compulsive disorder in mice	Kaurav, B.P.S. and Wanjari, M.M. and Chandekar, A. and Singh Chauhan, N. and Upmanyu, N.	2012	https://pubmed.ncbi.nlm.nih.gov/22546655/	Group	Passive	normal	Mouse	Swiss albino	NR	22 - 25 g	Both	Healthy	Fluoxetine	15	1.21951	acute	IP	NA	30 min	30 min	No	NA	20	<	=	Actophotometer	No	12.48	0.18	0.440908	6	0.58	0.12	0.293939	6	SEM	Table 3
Kobayashi 2008	Neurochemical responses to antidepressants in the prefrontal cortex of mice and their efficacy in preclinical models of anxiety-like and depression-like behavior: a comparative and correlational study	Kobayashi, T. and Hayashi, E. and Shimamura, M. and Kinoshita, M. and Murphy, N.P.	2008	https://pubmed.ncbi.nlm.nih.gov/18274731/	Group	Passive	normal	Mouse	CD-1	NR	25 - 30 g	Male	Healthy	Fluoxetine	10	0.813008	acute	PO	NA	60 min	30 min	No	NA	24	=	=	Infrared beam sensor Scanet	Yes	15.8	0.5	4.09268	67	17.9	0.63	2.18238	9 - 12	SEM	Fig 1
Kobayashi 2008	Neurochemical responses to antidepressants in the prefrontal cortex of mice and their efficacy in preclinical models of anxiety-like and depression-like behavior: a comparative and correlational study	Kobayashi, T. and Hayashi, E. and Shimamura, M. and Kinoshita, M. and Murphy, N.P.	2008	https://pubmed.ncbi.nlm.nih.gov/18274731/	Group	Passive	normal	Mouse	CD-1	NR	25 - 30 g	Male	Healthy	Fluoxetine	20	1.62602	acute	PO	NA	60 min	30 min	No	NA	24	<	=	Infrared beam sensor Scanet	Yes	15.8	0.5	4.09268	67	10.11	1.9	6.58179	9 - 12	SEM	Fig 1
Kobayashi 2008	Neurochemical responses to antidepressants in the prefrontal cortex of mice and their efficacy in preclinical models of anxiety-like and depression-like behavior: a comparative and correlational study	Kobayashi, T. and Hayashi, E. and Shimamura, M. and Kinoshita, M. and Murphy, N.P.	2008	https://pubmed.ncbi.nlm.nih.gov/18274731/	Group	Passive	normal	Mouse	CD-1	NR	25 - 30 g	Male	Healthy	Fluoxetine	40	3.25203	acute	PO	NA	60 min	30 min	No	NA	24	<	=	Infrared beam sensor Scanet	Yes	15.8	0.5	4.09268	67	9.3	1.7	5.88897	9 - 12	SEM	Fig 1
Kobayashi 2008	Neurochemical responses to antidepressants in the prefrontal cortex of mice and their efficacy in preclinical models of anxiety-like and depression-like behavior: a comparative and correlational study	Kobayashi, T. and Hayashi, E. and Shimamura, M. and Kinoshita, M. and Murphy, N.P.	2008	https://pubmed.ncbi.nlm.nih.gov/18274731/	Group	Passive	normal	Mouse	CD-1	NR	25 - 30 g	Male	Healthy	Fluvoxamine	15	1.21951	acute	PO	NA	60 min	30 min	No	NA	24	<	=	Infrared beam sensor Scanet	Yes	15.8	0.5	4.09268	67	8.32	1.53	5.30008	9 - 12	SEM	Fig 1
Kobayashi 2008	Neurochemical responses to antidepressants in the prefrontal cortex of mice and their efficacy in preclinical models of anxiety-like and depression-like behavior: a comparative and correlational study	Kobayashi, T. and Hayashi, E. and Shimamura, M. and Kinoshita, M. and Murphy, N.P.	2008	https://pubmed.ncbi.nlm.nih.gov/18274731/	Group	Passive	normal	Mouse	CD-1	NR	25 - 30 g	Male	Healthy	Fluvoxamine	30	2.43902	acute	PO	NA	60 min	30 min	No	NA	24	<	=	Infrared beam sensor Scanet	Yes	15.8	0.5	4.09268	67	7.28	1.53	5.30008	9 - 12	SEM	Fig 1
Kobayashi 2008	Neurochemical responses to antidepressants in the prefrontal cortex of mice and their efficacy in preclinical models of anxiety-like and depression-like behavior: a comparative and correlational study	Kobayashi, T. and Hayashi, E. and Shimamura, M. and Kinoshita, M. and Murphy, N.P.	2008	https://pubmed.ncbi.nlm.nih.gov/18274731/	Group	Passive	normal	Mouse	CD-1	NR	25 - 30 g	Male	Healthy	Fluvoxamine	60	4.87805	acute	PO	NA	60 min	30 min	No	NA	24	<	=	Infrared beam sensor Scanet	Yes	15.8	0.5	4.09268	67	3.4	1.8	6.23538	9 - 12	SEM	Fig 1
Kobayashi 2008	Neurochemical responses to antidepressants in the prefrontal cortex of mice and their efficacy in preclinical models of anxiety-like and depression-like behavior: a comparative and correlational study	Kobayashi, T. and Hayashi, E. and Shimamura, M. and Kinoshita, M. and Murphy, N.P.	2008	https://pubmed.ncbi.nlm.nih.gov/18274731/	Group	Passive	normal	Mouse	CD-1	NR	25 - 30 g	Male	Healthy	Citalopram	7.5	0.609756	acute	PO	NA	60 min	30 min	No	NA	24	<	=	Infrared beam sensor Scanet	Yes	15.8	0.5	4.09268	67	6.86	1.11	3.84515	9 - 12	SEM	Fig 1
Kobayashi 2008	Neurochemical responses to antidepressants in the prefrontal cortex of mice and their efficacy in preclinical models of anxiety-like and depression-like behavior: a comparative and correlational study	Kobayashi, T. and Hayashi, E. and Shimamura, M. and Kinoshita, M. and Murphy, N.P.	2008	https://pubmed.ncbi.nlm.nih.gov/18274731/	Group	Passive	normal	Mouse	CD-1	NR	25 - 30 g	Male	Healthy	Citalopram	15	1.21951	acute	PO	NA	60 min	30 min	No	NA	24	<	=	Infrared beam sensor Scanet	Yes	15.8	0.5	4.09268	67	5.67	1.47	5.09223	9 - 12	SEM	Fig 1
Kobayashi 2008	Neurochemical responses to antidepressants in the prefrontal cortex of mice and their efficacy in preclinical models of anxiety-like and depression-like behavior: a comparative and correlational study	Kobayashi, T. and Hayashi, E. and Shimamura, M. and Kinoshita, M. and Murphy, N.P.	2008	https://pubmed.ncbi.nlm.nih.gov/18274731/	Group	Passive	normal	Mouse	CD-1	NR	25 - 30 g	Male	Healthy	Citalopram	30	2.43902	acute	PO	NA	60 min	30 min	No	NA	24	<	=	Infrared beam sensor Scanet	Yes	15.8	0.5	4.09268	67	5.69	1.54	5.33472	9 - 12	SEM	Fig 1
Kobayashi 2008	Neurochemical responses to antidepressants in the prefrontal cortex of mice and their efficacy in preclinical models of anxiety-like and depression-like behavior: a comparative and correlational study	Kobayashi, T. and Hayashi, E. and Shimamura, M. and Kinoshita, M. and Murphy, N.P.	2008	https://pubmed.ncbi.nlm.nih.gov/18274731/	Group	Passive	normal	Mouse	CD-1	NR	25 - 30 g	Male	Healthy	Citalopram	60	4.87805	acute	PO	NA	60 min	30 min	No	NA	24	<	=	Infrared beam sensor Scanet	Yes	15.8	0.5	4.09268	67	1.8	0.7	2.42487	9 - 12	SEM	Fig 1
Krass 2010	Nitric oxide is involved in the regulation of marble-burying behavior	Krass, M. and Rünkorg, K. and Wegener, G. and Volke, V.	2010	https://pubmed.ncbi.nlm.nih.gov/20553994/	Group	Passive	normal	Mouse	C57BL/6J	NR	20 -25 g	Male	Healthy	Citalopram	10	0.813008	acute	IP	NA	30 min	30 min	No	NA	24	<	=	Automated horizontal activity count	No	19	1.3	4.11096	9-10	5	2.2	6.95701	9-10	SEM	Fig 2
Krass 2010	Nitric oxide is involved in the regulation of marble-burying behavior	Krass, M. and Rünkorg, K. and Wegener, G. and Volke, V.	2010	https://pubmed.ncbi.nlm.nih.gov/20553994/	Group	Passive	normal	Mouse	C57BL/6J	NR	20 -25 g	Male	Healthy	Paroxetine	10	0.813008	acute	IP	NA	30 min	30 min	No	NA	24	<	=	Automated horizontal activity count	No	19	1.3	4.11096	9-10	6.3	2.8	8.85438	9-10	SEM	Fig 2
Kudryashov 2016	Anticompulsive Activity of a New Pyrazolo[C]Pyridine Derivative GIZh-72 under Conditions of Unpredictable Chronic Mild Stress	Kudryashov, N.V. and Kalinina, T.S. and Zhmurenko, L.A. and Voronina, T.A.	2016	https://pubmed.ncbi.nlm.nih.gov/27502699/	NR	NR	normal	Mouse	BALB/c	NR	20 -25 g	Male	Healthy	Fluvoxamine	25	2.03252	acute	IP	NA	30 min	30 min	No	NA	9	<	NR			5.37	NR	NR	NR	2.12	NR	NR	NR	SEM	Fig 1
Kudryashov 2016	Anticompulsive Activity of a New Pyrazolo[C]Pyridine Derivative GIZh-72 under Conditions of Unpredictable Chronic Mild Stress	Kudryashov, N.V. and Kalinina, T.S. and Zhmurenko, L.A. and Voronina, T.A.	2016	https://pubmed.ncbi.nlm.nih.gov/27502699/	NR	NR	normal	Mouse	BALB/c	NR	20 -25 g	Male	UCMS [2 weeks]	Fluvoxamine	25	2.03252	subchronic [14 days]	IP	during	30 min	30 min	No	NA	9	>	NR			6.57	NR	NR	NR	8.19	NR	NR	NR	SEM	Fig 1
Kudryashov 2016	Anticompulsive Activity of a New Pyrazolo[C]Pyridine Derivative GIZh-72 under Conditions of Unpredictable Chronic Mild Stress	Kudryashov, N.V. and Kalinina, T.S. and Zhmurenko, L.A. and Voronina, T.A.	2016	https://pubmed.ncbi.nlm.nih.gov/27502699/	NR	NR	normal	Mouse	BALB/c	NR	20 -25 g	Male	UCMS [2 weeks]	Fluvoxamine	25	2.03252	chronic [28 days]	IP	during	30 min	30 min	No	NA	9	>	NR			5.4	NR	NR	NR	8.73	NR	NR	NR	SEM	Fig 1
Li 2006	Decreases in nestlet shredding of mice by serotonin uptake inhibitors: comparison with marble burying	Li, X. and Morrow, D. and Witkin, J.M.	2006	https://pubmed.ncbi.nlm.nih.gov/16182315/	Group	Passive	normal	Mouse	NIH Swiss	NR	28 - 32 g	Male	Healthy	Fluoxetine	3	0.243902	acute	SC	NA	30 min	30 min	No	NA	20	=	=	Photoelectric detectors	No	10.6	1.7	5.88897	12	4.53	2.49	8.62561	12	SEM	Fig 1
Li 2006	Decreases in nestlet shredding of mice by serotonin uptake inhibitors: comparison with marble burying	Li, X. and Morrow, D. and Witkin, J.M.	2006	https://pubmed.ncbi.nlm.nih.gov/16182315/	Group	Passive	normal	Mouse	NIH Swiss	NR	28 - 32 g	Male	Healthy	Fluoxetine	10	0.813008	acute	SC	NA	30 min	30 min	No	NA	20	<	=	Photoelectric detectors	No	10.6	1.7	5.88897	12	3.24	1.88	6.51251	12	SEM	Fig 1
Li 2006	Decreases in nestlet shredding of mice by serotonin uptake inhibitors: comparison with marble burying	Li, X. and Morrow, D. and Witkin, J.M.	2006	https://pubmed.ncbi.nlm.nih.gov/16182315/	Group	Passive	normal	Mouse	NIH Swiss	NR	28 - 32 g	Male	Healthy	Fluoxetine	30	2.43902	acute	SC	NA	30 min	30 min	No	NA	20	<	=	Photoelectric detectors	No	10.6	1.7	5.88897	12	0	0	0	12	SEM	Fig 1
Li 2006	Decreases in nestlet shredding of mice by serotonin uptake inhibitors: comparison with marble burying	Li, X. and Morrow, D. and Witkin, J.M.	2006	https://pubmed.ncbi.nlm.nih.gov/16182315/	Group	Passive	normal	Mouse	NIH Swiss	NR	28 - 32 g	Male	Healthy	Citalopram	1	0.0813008	acute	IP	NA	30 min	30 min	No	NA	20	<	=	Photoelectric detectors	No	8.9	0.8	2.77128	12	NR	NR	NR	12	SEM	Table 1	Only Minimal Effective Dose reported
Li 2006	Decreases in nestlet shredding of mice by serotonin uptake inhibitors: comparison with marble burying	Li, X. and Morrow, D. and Witkin, J.M.	2006	https://pubmed.ncbi.nlm.nih.gov/16182315/	Group	Passive	normal	Mouse	NIH Swiss	NR	28 - 32 g	Male	Healthy	Citalopram	3	0.243902	acute	IP	NA	30 min	30 min	No	NA	20	<	=	Photoelectric detectors	No	8.9	0.8	2.77128	12	NR	NR	NR	12	SEM	Table 1	Only Minimal Effective Dose reported
Manna 2015	Paracetamol potentiates the antidepressant-like and anticompulsive-like effects of fluoxetine	Manna, S.S.S. and Umathe, S.N.	2015	https://pubmed.ncbi.nlm.nih.gov/25340977/	Group	Passive	normal	Mouse	Swiss	young	22 - 25 g	Male	Healthy	Fluoxetine	2.5	0.203252	acute	IP	NA	30 min	15 min	No	NA	20	=	=	Video line crossings/actophotometer	No	11.3	0.6	1.58745	7	10.47	0.63	1.66682	7	SEM	Fig 4C
Manna 2015	Paracetamol potentiates the antidepressant-like and anticompulsive-like effects of fluoxetine	Manna, S.S.S. and Umathe, S.N.	2015	https://pubmed.ncbi.nlm.nih.gov/25340977/	Group	Passive	normal	Mouse	Swiss	young	22 - 25 g	Male	Healthy	Fluoxetine	5	0.406504	acute	IP	NA	30 min	15 min	No	NA	20	<	=	Video line crossings/actophotometer	No	11.3	0.6	1.58745	7	7.19	0.31	0.820183	7	SEM	Fig 4C
Manna 2015	Paracetamol potentiates the antidepressant-like and anticompulsive-like effects of fluoxetine	Manna, S.S.S. and Umathe, S.N.	2015	https://pubmed.ncbi.nlm.nih.gov/25340977/	Group	Passive	normal	Mouse	Swiss	young	22 - 25 g	Male	Healthy	Fluoxetine	10	0.813008	acute	IP	NA	30 min	15 min	No	NA	20	<	=	Video line crossings/actophotometer	No	11.3	0.6	1.58745	7	2.97	0.47	1.2435	7	SEM	Fig 4C
Manna 2015	Paracetamol potentiates the antidepressant-like and anticompulsive-like effects of fluoxetine	Manna, S.S.S. and Umathe, S.N.	2015	https://pubmed.ncbi.nlm.nih.gov/25340977/	Group	Passive	normal	Mouse	Swiss	young	22 - 25 g	Male	Healthy	Fluoxetine	20	1.62602	acute	IP	NA	30 min	15 min	No	NA	20	<	=	Video line crossings/actophotometer	No	11.3	0.6	1.58745	7	0.6	0.2	0.52915	7	SEM	Fig 4C
Martin 1998	5-HT2C Receptor Agonists: Pharmacological Characteristics and Therapeutic Potential	Martin, J.R. and Bös, M. and Jenck, F. and Moreau, J.L. and Mutel, V. and Sleight, A.J. and Wichmann, J. and Andrews, J.S. and Berendsen, H.H.G. and Broekkamp, C.L.E. and Ruigt, G.S.F. and Köhler, C. and Van Delft, A.M.L.	1998	https://pubmed.ncbi.nlm.nih.gov/9694950/	Group	Passive	normal	Mouse	Swiss	adult	NR	Male	Healthy	Fluoxetine	10	0.813008	acute	SC	NA	30 min	30 min	No	NA	25	<	NR			NR	NR	NR	9	NR	NR	NR	9	NR	Text	No quantitative results reported, only 55% reduction at 10 mg/kg
Matsushima 2009	Effects of Psilocybe argentipes on Marble-Burying Behavior in Mice	Matsushima, Y. and Shirota, O. and Kikura-Hanajiri, R. and Goda, Y. and Eguchi, F.	2009	https://pubmed.ncbi.nlm.nih.gov/19661714/	NR	Passive	normal	Mouse	ICR	5 weeks	NR	Male	Healthy	Fluvoxamine	30	2.43902	acute	IP	NA	30 min	30 min	No	NA	25	<	=	MDC system heat changes	Yes	20.6	1.8	5.6921	10	9	2.1	6.64078	10	SEM	Fig 2
Mesripour 2018	Evaluating the effect of donepezil on depression and obsessive–compulsion disorder in mice models and proposing the mechanism involved	Mesripour, A. and Rezaei, S. and Hajhashemi, V.	2018		Group	Passive	normal	Mouse	Albino	NR	28 +- 3 g	Male	Healthy	Fluoxetine	20	1.62602	acute	IP	NA	30 min	30 min	No	NA	12	<	NR			6.3	0.3	0.734847	6	0.3	0	0	6	SEM	Fig 2A
Millan 2001	S33005, a Novel Ligand at Both Serotonin and Norepinephrine Transporters, II Behavioral Profile in Comparison with Venlafaxine, Reboxetine, Citalopram, and Clomipramine	Millan, M.J. and Dekeyne, A. and Papp, M. and Drieu La Rochelle, C. and Macsweeny, C. and Peglion, J. and Brocco, M.	2001	https://pubmed.ncbi.nlm.nih.gov/11454919/	NR	NR	normal	Mouse	NMRI	NR	22 - 25 g	Male	Healthy	Citalopram	0.63	0.0512195	acute	SC	NA	30 min	30 min	No	NA	24	=	NR			15.2	1.6	3.57771	5	13.16	1.59	3.55535	5	SEM	Fig 8
Millan 2001	S33005, a Novel Ligand at Both Serotonin and Norepinephrine Transporters, II Behavioral Profile in Comparison with Venlafaxine, Reboxetine, Citalopram, and Clomipramine	Millan, M.J. and Dekeyne, A. and Papp, M. and Drieu La Rochelle, C. and Macsweeny, C. and Peglion, J. and Brocco, M.	2001	https://pubmed.ncbi.nlm.nih.gov/11454919/	NR	NR	normal	Mouse	NMRI	NR	22 - 25 g	Male	Healthy	Citalopram	2.5	0.203252	acute	SC	NA	30 min	30 min	No	NA	24	=	NR			15.2	1.6	3.57771	5	10.95	2.36	5.27712	5	SEM	Fig 8
Millan 2001	S33005, a Novel Ligand at Both Serotonin and Norepinephrine Transporters, II Behavioral Profile in Comparison with Venlafaxine, Reboxetine, Citalopram, and Clomipramine	Millan, M.J. and Dekeyne, A. and Papp, M. and Drieu La Rochelle, C. and Macsweeny, C. and Peglion, J. and Brocco, M.	2001	https://pubmed.ncbi.nlm.nih.gov/11454919/	NR	NR	normal	Mouse	NMRI	NR	22 - 25 g	Male	Healthy	Citalopram	10	0.813008	acute	SC	NA	30 min	30 min	No	NA	24	<	NR			15.2	1.6	3.57771	5	6.08	1.6	3.57771	5	SEM	Fig 8
Millan 2001	S33005, a Novel Ligand at Both Serotonin and Norepinephrine Transporters, II Behavioral Profile in Comparison with Venlafaxine, Reboxetine, Citalopram, and Clomipramine	Millan, M.J. and Dekeyne, A. and Papp, M. and Drieu La Rochelle, C. and Macsweeny, C. and Peglion, J. and Brocco, M.	2001	https://pubmed.ncbi.nlm.nih.gov/11454919/	NR	NR	normal	Mouse	NMRI	NR	22 - 25 g	Male	Healthy	Citalopram	40	3.25203	acute	SC	NA	30 min	30 min	No	NA	24	<	NR			15.2	1.6	3.57771	5	1.9	1.6	3.57771	5	SEM	Fig 8
Millan 2002	Stereospeciﬁc blockade of marble-burying behaviour in mice by selective, non-peptidergic neurokinin1 (NK1) receptor antagonists	Millan, M.J. and Girardon, S. and Mullot, J. and Brocco, M. and Dekeyne, A.	2002	https://pubmed.ncbi.nlm.nih.gov/11985826/	NR	NR	normal	Mouse	NMRI	NR	20 - 25 g	Male	Healthy	Fluvoxamine	0.16	0.0130081	acute	SC	NA	30 min	30 min	No	NA	24	=	=	Rotarod	No	18.2	1.6	3.57771	≥5	17.3	1.45	3.2423	≥5	SEM	Fig 1
Millan 2002	Stereospeciﬁc blockade of marble-burying behaviour in mice by selective, non-peptidergic neurokinin1 (NK1) receptor antagonists	Millan, M.J. and Girardon, S. and Mullot, J. and Brocco, M. and Dekeyne, A.	2002	https://pubmed.ncbi.nlm.nih.gov/11985826/	NR	NR	normal	Mouse	NMRI	NR	20 - 25 g	Male	Healthy	Fluvoxamine	0.63	0.0512195	acute	SC	NA	30 min	30 min	No	NA	24	=	=	Rotarod	No	18.2	1.6	3.57771	≥5	14.29	2.04	4.56158	≥5	SEM	Fig 1
Millan 2002	Stereospeciﬁc blockade of marble-burying behaviour in mice by selective, non-peptidergic neurokinin1 (NK1) receptor antagonists	Millan, M.J. and Girardon, S. and Mullot, J. and Brocco, M. and Dekeyne, A.	2002	https://pubmed.ncbi.nlm.nih.gov/11985826/	NR	NR	normal	Mouse	NMRI	NR	20 - 25 g	Male	Healthy	Fluvoxamine	2.5	0.203252	acute	SC	NA	30 min	30 min	No	NA	24	<	=	Rotarod	No	18.2	1.6	3.57771	≥5	11.08	2.33	5.21004	≥5	SEM	Fig 1
Millan 2002	Stereospeciﬁc blockade of marble-burying behaviour in mice by selective, non-peptidergic neurokinin1 (NK1) receptor antagonists	Millan, M.J. and Girardon, S. and Mullot, J. and Brocco, M. and Dekeyne, A.	2002	https://pubmed.ncbi.nlm.nih.gov/11985826/	NR	NR	normal	Mouse	NMRI	NR	20 - 25 g	Male	Healthy	Fluvoxamine	10	0.813008	acute	SC	NA	30 min	30 min	No	NA	24	<	=	Rotarod	No	18.2	1.6	3.57771	≥5	9.14	2.23	4.98643	≥5	SEM	Fig 1
Millan 2002	Stereospeciﬁc blockade of marble-burying behaviour in mice by selective, non-peptidergic neurokinin1 (NK1) receptor antagonists	Millan, M.J. and Girardon, S. and Mullot, J. and Brocco, M. and Dekeyne, A.	2002	https://pubmed.ncbi.nlm.nih.gov/11985826/	NR	NR	normal	Mouse	NMRI	NR	20 - 25 g	Male	Healthy	Fluvoxamine	40	3.25203	acute	SC	NA	30 min	30 min	No	NA	24	<	=	Rotarod	No	18.2	1.6	3.57771	≥5	1.7	1.6	3.57771	≥5	SEM	Fig 1
Millan 2010	S41744, a dual neurokinin (NK)1 receptor antagonist and serotonin (5-HT) reuptake inhibitor with potential antidepressant properties: a comparison to aprepitant (MK869) and paroxetine	Millan, M.J. and Dekeyne, A. and Gobert, A. and Mannoury la Cour, C. and Brocco, M. and Rivet, J. and Di Cara, B. and Lejeune, F. and Cremers, T.I. and Flik, G. and De Jong, T.R. and Olivier, B. and De Nanteuil, G.	2010	https://pubmed.ncbi.nlm.nih.gov/20483567/	NR	NR	normal	Mouse	NMRI	NR	25 - 30 g	Male	Healthy	Paroxetine	0.63	0.0512195	acute	SC	NA	30 min	30 min	No	NA	24	=	NR			20.7	0.8	2.88444	6-13	16.35	2.77	9.98738	6-13	SEM	Fig 10F
Millan 2010	S41744, a dual neurokinin (NK)1 receptor antagonist and serotonin (5-HT) reuptake inhibitor with potential antidepressant properties: a comparison to aprepitant (MK869) and paroxetine	Millan, M.J. and Dekeyne, A. and Gobert, A. and Mannoury la Cour, C. and Brocco, M. and Rivet, J. and Di Cara, B. and Lejeune, F. and Cremers, T.I. and Flik, G. and De Jong, T.R. and Olivier, B. and De Nanteuil, G.	2010	https://pubmed.ncbi.nlm.nih.gov/20483567/	NR	NR	normal	Mouse	NMRI	NR	25 - 30 g	Male	Healthy	Paroxetine	2.5	0.203252	acute	SC	NA	30 min	30 min	No	NA	24	=	NR			20.7	0.8	2.88444	6-13	11.95	2.01	7.24716	6-13	SEM	Fig 10F
Millan 2010	S41744, a dual neurokinin (NK)1 receptor antagonist and serotonin (5-HT) reuptake inhibitor with potential antidepressant properties: a comparison to aprepitant (MK869) and paroxetine	Millan, M.J. and Dekeyne, A. and Gobert, A. and Mannoury la Cour, C. and Brocco, M. and Rivet, J. and Di Cara, B. and Lejeune, F. and Cremers, T.I. and Flik, G. and De Jong, T.R. and Olivier, B. and De Nanteuil, G.	2010	https://pubmed.ncbi.nlm.nih.gov/20483567/	NR	NR	normal	Mouse	NMRI	NR	25 - 30 g	Male	Healthy	Paroxetine	10	0.813008	acute	SC	NA	30 min	30 min	No	NA	24	<	NR			20.7	0.8	2.88444	6-13	6.04	2.89	10.42	6-13	SEM	Fig 10F
Millan 2010	S41744, a dual neurokinin (NK)1 receptor antagonist and serotonin (5-HT) reuptake inhibitor with potential antidepressant properties: a comparison to aprepitant (MK869) and paroxetine	Millan, M.J. and Dekeyne, A. and Gobert, A. and Mannoury la Cour, C. and Brocco, M. and Rivet, J. and Di Cara, B. and Lejeune, F. and Cremers, T.I. and Flik, G. and De Jong, T.R. and Olivier, B. and De Nanteuil, G.	2010	https://pubmed.ncbi.nlm.nih.gov/20483567/	NR	NR	normal	Mouse	NMRI	NR	25 - 30 g	Male	Healthy	Paroxetine	40	3.25203	acute	SC	NA	30 min	30 min	No	NA	24	<	NR			20.7	0.8	2.88444	6-13	3.1	1.5	5.40833	6-13	SEM	Fig 10F
Mishra 2021	Magic shotgun nature with scattergun approach of curcumin repurposing in obsessive-compulsive disorder: a novel metaphysician of drug discovery	Mishra, R.K. and Mishra, A. and Gupta, A.	2021	https://pubmed.ncbi.nlm.nih.gov/33970849/	Group (6)	Passive	Normal	Mouse	Swiss albino	NR	{20-25g}	Male	Healthy	Fluoxetine	5	0.406504	Acute	IP	NA	30 min	30 min	No	NA	20	=	=	Light beam breaks actophotometer	No	13.29	0.79	1.9351	6	11.44	0.65	1.59217	6	SEM	Table 2
Mishra 2021	Magic shotgun nature with scattergun approach of curcumin repurposing in obsessive-compulsive disorder: a novel metaphysician of drug discovery	Mishra, R.K. and Mishra, A. and Gupta, A.	2021	https://pubmed.ncbi.nlm.nih.gov/33970849/	Group (6)	Passive	Normal	Mouse	Swiss albino	NR	{20-25g}	Male	Healthy	Fluoxetine	10	0.813008	Acute	IP	NA	30 min	30 min	No	NA	20	<	=	Light beam breaks actophotometer	No	13.29	0.79	1.9351	6	3.78	0.57	1.39621	6	SEM	Table 2
Mishra 2021	Magic shotgun nature with scattergun approach of curcumin repurposing in obsessive-compulsive disorder: a novel metaphysician of drug discovery	Mishra, R.K. and Mishra, A. and Gupta, A.	2021	https://pubmed.ncbi.nlm.nih.gov/33970849/	Group (6)	Passive	Normal	Mouse	Swiss albino	NR	{20-25g}	Male	Healthy	Fluoxetine	15	1.21951	Acute	IP	NA	30 min	30 min	No	NA	20	<	=	Light beam breaks actophotometer	No	13.29	0.79	1.9351	6	0.49	0.31	0.759342	6	SEM	Table 2
Mitra 2017	Postpartum Lactation-Mediated Behavioral Outcomes and Drug Responses in a Spontaneous Mouse Model of Obsessive– Compulsive Disorder	Mitra, S. and Mucha, M. and Owen, S. and Bult-Ito, A.	2017	https://pubmed.ncbi.nlm.nih.gov/28945961/	Group (same sex littermates)	NR	normal	Mouse	BIG (compulsive-like) mus musculus	60 days	NR	Both	Healthy	Fluoxetine	50	4.06504	Acute	PO (drinking water)	During conditions	NR	10 min	No	NA	20	=	NR			19.71	0.1	0.34641	12	18.05	0.68	2.35559	12	SEM	Fig 1A	Non-lactating
Mitra 2017	Postpartum Lactation-Mediated Behavioral Outcomes and Drug Responses in a Spontaneous Mouse Model of Obsessive– Compulsive Disorder	Mitra, S. and Mucha, M. and Owen, S. and Bult-Ito, A.	2017	https://pubmed.ncbi.nlm.nih.gov/28945961/	Group (same sex littermates)	NR	normal	Mouse	BIG (compulsive-like) mus musculus	60 days	NR	Both	Healthy	Fluoxetine	50	4.06504	Acute	PO (drinking water)	During conditions	NR	10 min	No	NA	20	<	NR			17.18	1.07	3.70659	12	12.33	1.07	3.70659	12	SEM	Fig 1A	Lactating
Mitra 2017	Postpartum Lactation-Mediated Behavioral Outcomes and Drug Responses in a Spontaneous Mouse Model of Obsessive– Compulsive Disorder	Mitra, S. and Mucha, M. and Owen, S. and Bult-Ito, A.	2017	https://pubmed.ncbi.nlm.nih.gov/28945961/	Group (same sex littermates)	NR	normal	Mouse	BIG (compulsive-like) mus musculus	60 days	NR	Both	Healthy	Fluoxetine	50	4.06504	Acute	PO (drinking water)	During conditions	NR	10 min	No	NA	20	=	NR			19.12	0.38	1.31636	12	18.06	0.68	2.35559	12	SEM	Fig 1A	Nulliparous
Nardo 2014	Cannabidiol reverses the mCPP-induced increase in marble-burying behavior	Nardo, M. and Casarotto, P.C. and Gomes, F.V. and Guimarães, F.S.	2014	https://pubmed.ncbi.nlm.nih.gov/24118015/	NR	NR	NR	Mouse	Swiss	NR	25-30 g	Male	Healthy	Fluoxetine	1	0.0813008	acute	IP	NA	30 min	30 min	No	NA	25	=	=	Open field test	No	11.7	1.7	4.49778	7	12.36	1.61	3.94368	6	SEM	Fig 2A
Nardo 2014	Cannabidiol reverses the mCPP-induced increase in marble-burying behavior	Nardo, M. and Casarotto, P.C. and Gomes, F.V. and Guimarães, F.S.	2014	https://pubmed.ncbi.nlm.nih.gov/24118015/	NR	NR	NR	Mouse	Swiss	NR	25-30 g	Male	Healthy	Fluoxetine	3	0.243902	acute	IP	NA	30 min	30 min	No	NA	25	=	=	Open field test	No	11.7	1.7	4.49778	7	9.73	0.78	2.20617	8	SEM	Fig 2A
Nardo 2014	Cannabidiol reverses the mCPP-induced increase in marble-burying behavior	Nardo, M. and Casarotto, P.C. and Gomes, F.V. and Guimarães, F.S.	2014	https://pubmed.ncbi.nlm.nih.gov/24118015/	NR	NR	NR	Mouse	Swiss	NR	25-30 g	Male	Healthy	Fluoxetine	10	0.813008	acute	IP	NA	30 min	30 min	No	NA	25	<	=	Open field test	No	11.7	1.7	4.49778	7	5.9	1.1	3.47851	10	SEM	Fig 2A
Nicolas 2006	A combined marble burying-locomotor activity test in mice: a practical screening test with sensitivity to different classes of anxiolytics and antidepressants	Nicolas, L.B. and Kolb, Y. and Prinssen, E.P.M.	2006	https://pubmed.ncbi.nlm.nih.gov/16934246/	Group (one day prior to behaviour single housed)	NR	normal	Mouse	C57BL/6J	NR	25-30 g	Male	Healthy	Citalopram	0.3	0.0243902	acute	IP	NA	30 min	15 min	No	NA	12	=	=	Videotrack distance traveled	No	10.6	0.42	1.18794	7-8	7	1.17	3.30926	7-8	SEM	Table 1 / Fig 3
Nicolas 2006	A combined marble burying-locomotor activity test in mice: a practical screening test with sensitivity to different classes of anxiolytics and antidepressants	Nicolas, L.B. and Kolb, Y. and Prinssen, E.P.M.	2006	https://pubmed.ncbi.nlm.nih.gov/16934246/	Group (one day prior to behaviour single housed)	NR	normal	Mouse	C57BL/6J	NR	25-30 g	Male	Healthy	Citalopram	1	0.0813008	acute	IP	NA	30 min	15 min	No	NA	12	=	=	Videotrack distance traveled	No	10.6	0.42	1.18794	7-8	7.31	12.88	36.4301	7-8	SEM	Table 1 / Fig 3
Nicolas 2006	A combined marble burying-locomotor activity test in mice: a practical screening test with sensitivity to different classes of anxiolytics and antidepressants	Nicolas, L.B. and Kolb, Y. and Prinssen, E.P.M.	2006	https://pubmed.ncbi.nlm.nih.gov/16934246/	Group (one day prior to behaviour single housed)	NR	normal	Mouse	C57BL/6J	NR	25-30 g	Male	Healthy	Citalopram	3	0.243902	acute	IP	NA	30 min	15 min	No	NA	12	<	<	Videotrack distance traveled	No	10.6	0.42	1.18794	7-8	3.92	1.38	3.90323	7-8	SEM	Table 1 / Fig 3
Nicolas 2006	A combined marble burying-locomotor activity test in mice: a practical screening test with sensitivity to different classes of anxiolytics and antidepressants	Nicolas, L.B. and Kolb, Y. and Prinssen, E.P.M.	2006	https://pubmed.ncbi.nlm.nih.gov/16934246/	Group (one day prior to behaviour single housed)	NR	normal	Mouse	C57BL/6J	NR	25-30 g	Male	Healthy	Citalopram	10	0.813008	acute	IP	NA	30 min	15 min	No	NA	12	<	<	Videotrack distance traveled	No	10.6	0.42	1.18794	7-8	2.65	1.38	3.90323	7-8	SEM	Table 1 / Fig 3
Nicolas 2006	A combined marble burying-locomotor activity test in mice: a practical screening test with sensitivity to different classes of anxiolytics and antidepressants	Nicolas, L.B. and Kolb, Y. and Prinssen, E.P.M.	2006	https://pubmed.ncbi.nlm.nih.gov/16934246/	Group (one day prior to behaviour single housed)	NR	normal	Mouse	C57BL/6J	NR	25-30 g	Male	Healthy	Citalopram	30	2.43902	acute	IP	NA	30 min	15 min	No	NA	12	<	<	Videotrack distance traveled	No	10.6	0.42	1.18794	7-8	2.22	0.6	1.69706	7-8	SEM	Table 1 / Fig 3
Nicolas 2006	A combined marble burying-locomotor activity test in mice: a practical screening test with sensitivity to different classes of anxiolytics and antidepressants	Nicolas, L.B. and Kolb, Y. and Prinssen, E.P.M.	2006	https://pubmed.ncbi.nlm.nih.gov/16934246/	Group (one day prior to behaviour single housed)	NR	normal	Mouse	C57BL/6J	NR	25-30 g	Male	Healthy	Fluoxetine	3	0.243902	acute	IP	NA	30 min	15 min	No	NA	12	=	<	Videotrack distance traveled	No	10.5	0.87	2.46073	7-8	8.55	0.89	2.5173	7-8	SEM	Table 1 / Fig 3
Nicolas 2006	A combined marble burying-locomotor activity test in mice: a practical screening test with sensitivity to different classes of anxiolytics and antidepressants	Nicolas, L.B. and Kolb, Y. and Prinssen, E.P.M.	2006	https://pubmed.ncbi.nlm.nih.gov/16934246/	Group (one day prior to behaviour single housed)	NR	normal	Mouse	C57BL/6J	NR	25-30 g	Male	Healthy	Fluoxetine	10	0.813008	acute	IP	NA	30 min	15 min	No	NA	12	<	<	Videotrack distance traveled	No	10.5	0.87	2.46073	7-8	3.87	0.4	1.13137	7-8	SEM	Table 1 / Fig 3
Nicolas 2006	A combined marble burying-locomotor activity test in mice: a practical screening test with sensitivity to different classes of anxiolytics and antidepressants	Nicolas, L.B. and Kolb, Y. and Prinssen, E.P.M.	2006	https://pubmed.ncbi.nlm.nih.gov/16934246/	Group (one day prior to behaviour single housed)	NR	normal	Mouse	C57BL/6J	NR	25-30 g	Male	Healthy	Fluoxetine	30	2.43902	acute	IP	NA	30 min	15 min	No	NA	12	<	<	Videotrack distance traveled	No	10.5	0.87	2.46073	7-8	0.44	0	0	7-8	SEM	Table 1 / Fig 3
Nicolas 2006	A combined marble burying-locomotor activity test in mice: a practical screening test with sensitivity to different classes of anxiolytics and antidepressants	Nicolas, L.B. and Kolb, Y. and Prinssen, E.P.M.	2006	https://pubmed.ncbi.nlm.nih.gov/16934246/	Group (one day prior to behaviour single housed)	NR	normal	Mouse	C57BL/6J	NR	25-30 g	Male	Healthy	Paroxetine	0.1	0.00813008	acute	IP	NA	30 min	15 min	No	NA	12	=	<	Videotrack distance traveled	No	9.2	1.1	3.11127	7-8	7.89	0.86	2.43245	7-8	SEM	Table 1 / Fig 3
Nicolas 2006	A combined marble burying-locomotor activity test in mice: a practical screening test with sensitivity to different classes of anxiolytics and antidepressants	Nicolas, L.B. and Kolb, Y. and Prinssen, E.P.M.	2006	https://pubmed.ncbi.nlm.nih.gov/16934246/	Group (one day prior to behaviour single housed)	NR	normal	Mouse	C57BL/6J	NR	25-30 g	Male	Healthy	Paroxetine	0.3	0.0243902	acute	IP	NA	30 min	15 min	No	NA	12	<	<	Videotrack distance traveled	No	9.2	1.1	3.11127	7-8	2.6	0.62	1.75362	7-8	SEM	Table 1 / Fig 3
Nicolas 2006	A combined marble burying-locomotor activity test in mice: a practical screening test with sensitivity to different classes of anxiolytics and antidepressants	Nicolas, L.B. and Kolb, Y. and Prinssen, E.P.M.	2006	https://pubmed.ncbi.nlm.nih.gov/16934246/	Group (one day prior to behaviour single housed)	NR	normal	Mouse	C57BL/6J	NR	25-30 g	Male	Healthy	Paroxetine	1	0.0813008	acute	IP	NA	30 min	15 min	No	NA	12	<	<	Videotrack distance traveled	No	9.2	1.1	3.11127	7-8	3.15	11.16	31.5652	7-8	SEM	Table 1 / Fig 3
Nicolas 2006	A combined marble burying-locomotor activity test in mice: a practical screening test with sensitivity to different classes of anxiolytics and antidepressants	Nicolas, L.B. and Kolb, Y. and Prinssen, E.P.M.	2006	https://pubmed.ncbi.nlm.nih.gov/16934246/	Group (one day prior to behaviour single housed)	NR	normal	Mouse	C57BL/6J	NR	25-30 g	Male	Healthy	Paroxetine	3	0.243902	acute	IP	NA	30 min	15 min	No	NA	12	<	<	Videotrack distance traveled	No	9.2	1.1	3.11127	7-8	2.29	0.8	2.26274	7-8	SEM	Table 1 / Fig 3
Njung'e 1991	Effects of 5-HT uptake inhibitors, agonists and antagonists on the burying of harmless objects by mice; a putative test for anxiolytic agents	Njung'e, K. and Handley, S.L.	1991	https://pubmed.ncbi.nlm.nih.gov/1686200/	Group	Passive	normal	Mouse	Aston bred MF1	NR	23-35 g	Female	Healthy	Citalopram	1	0.0813008	acute	IP	NA	30 min	30 min	No	NA	20	=	NR			4.8	1.2	2.93939	at least 6	9.37	2.56	6.27069	at least 6	SEM	Fig 1
Njung'e 1991	Effects of 5-HT uptake inhibitors, agonists and antagonists on the burying of harmless objects by mice; a putative test for anxiolytic agents	Njung'e, K. and Handley, S.L.	1991	https://pubmed.ncbi.nlm.nih.gov/1686200/	Group	Passive	normal	Mouse	Aston bred MF1	NR	23-35 g	Female	Healthy	Citalopram	5	0.406504	acute	IP	NA	30 min	30 min	No	NA	20	=	NR			4.8	1.2	2.93939	at least 6	3.5	1.03	2.52297	at least 6	SEM	Fig 1
Njung'e 1991	Effects of 5-HT uptake inhibitors, agonists and antagonists on the burying of harmless objects by mice; a putative test for anxiolytic agents	Njung'e, K. and Handley, S.L.	1991	https://pubmed.ncbi.nlm.nih.gov/1686200/	Group	Passive	normal	Mouse	Aston bred MF1	NR	23-35 g	Female	Healthy	Citalopram	10	0.813008	acute	IP	NA	30 min	30 min	No	NA	20	=	NR			4.8	1.2	2.93939	at least 6	3.76	1.88	4.60504	at least 6	SEM	Fig 1
Njung'e 1991	Effects of 5-HT uptake inhibitors, agonists and antagonists on the burying of harmless objects by mice; a putative test for anxiolytic agents	Njung'e, K. and Handley, S.L.	1991	https://pubmed.ncbi.nlm.nih.gov/1686200/	Group	Passive	normal	Mouse	Aston bred MF1	NR	23-35 g	Female	Healthy	Citalopram	20	1.62602	acute	IP	NA	30 min	30 min	No	NA	20	<	NR			4.8	1.2	2.93939	at least 6	0.67	0.54	1.32272	at least 6	SEM	Fig 1
Njung'e 1991	Effects of 5-HT uptake inhibitors, agonists and antagonists on the burying of harmless objects by mice; a putative test for anxiolytic agents	Njung'e, K. and Handley, S.L.	1991	https://pubmed.ncbi.nlm.nih.gov/1686200/	Group	Passive	normal	Mouse	Aston bred MF1	NR	23-35 g	Female	Healthy	Fluvoxamine	1	0.0813008	acute	IP	NA	30 min	30 min	No	NA	20	=	NR			6.7	1	2.44949	at least 6	6.84	1.57	3.8457	at least 6	SEM	Fig 1
Njung'e 1991	Effects of 5-HT uptake inhibitors, agonists and antagonists on the burying of harmless objects by mice; a putative test for anxiolytic agents	Njung'e, K. and Handley, S.L.	1991	https://pubmed.ncbi.nlm.nih.gov/1686200/	Group	Passive	normal	Mouse	Aston bred MF1	NR	23-35 g	Female	Healthy	Fluvoxamine	5	0.406504	acute	IP	NA	30 min	30 min	No	NA	20	=	NR			6.7	1	2.44949	at least 6	3.69	1.12	2.74343	at least 6	SEM	Fig 1
Njung'e 1991	Effects of 5-HT uptake inhibitors, agonists and antagonists on the burying of harmless objects by mice; a putative test for anxiolytic agents	Njung'e, K. and Handley, S.L.	1991	https://pubmed.ncbi.nlm.nih.gov/1686200/	Group	Passive	normal	Mouse	Aston bred MF1	NR	23-35 g	Female	Healthy	Fluvoxamine	10	0.813008	acute	IP	NA	30 min	30 min	No	NA	20	<	NR			6.7	1	2.44949	at least 6	3.56	1.04	2.54747	at least 6	SEM	Fig 1
Njung'e 1991	Effects of 5-HT uptake inhibitors, agonists and antagonists on the burying of harmless objects by mice; a putative test for anxiolytic agents	Njung'e, K. and Handley, S.L.	1991	https://pubmed.ncbi.nlm.nih.gov/1686200/	Group	Passive	normal	Mouse	Aston bred MF1	NR	23-35 g	Female	Healthy	Fluvoxamine	20	1.62602	acute	IP	NA	30 min	30 min	No	NA	20	<	NR			6.7	1	2.44949	at least 6	1.39	0.9	2.20454	at least 6	SEM	Fig 1
Oliveira 2021	Negative modulation of the metabotropic glutamate receptor type 5 as a potential therapeutic strategy in obesity and binge-like eating behavior	Oliveira, T.P.D. and Gonçalves, B.D.C. and Oliveira, B.S. and De Oliveira, A.C.P. and Reis, H.J. and Ferreira, C.N. and Aguiar, D.C. and De Miranda, A.S. and Ribeiro, F.M. and Vieira, E.M.L. and Palotás, A. and Vieira, L.B.	2021	https://pubmed.ncbi.nlm.nih.gov/33642987/	Pair	Passive	Normal	Mouse	C57BL/6	{3-15 wks}	Fig 2	Male	Healthy	Fluoxetine	10	0.813008	Chronic [daily, 14x]	IP	NA	15 min	30 min	No	NA	20	<	=	Open field test	No	10.69	4.91	16.2846	9-11	1.23	1.72	5.70459	9-11	SEM	Fig 2J
Oliveira 2021	Negative modulation of the metabotropic glutamate receptor type 5 as a potential therapeutic strategy in obesity and binge-like eating behavior	Oliveira, T.P.D. and Gonçalves, B.D.C. and Oliveira, B.S. and De Oliveira, A.C.P. and Reis, H.J. and Ferreira, C.N. and Aguiar, D.C. and De Miranda, A.S. and Ribeiro, F.M. and Vieira, E.M.L. and Palotás, A. and Vieira, L.B.	2021	https://pubmed.ncbi.nlm.nih.gov/33642987/	Pair	Passive	Normal	Mouse	C57BL/6	{3-15 wks}	Fig 2	Male	Diet-Induced Obesity	Fluoxetine	10	0.813008	Chronic [daily, 14x]	IP	During	15 min	30 min	No	NA	20	<	=	Open field test	No	9.91	4.96	16.4505	9-11	1.02	1.39	4.61011	9-11	SEM	Fig 2I
Pelleymounter 2002	Pharmacological Evidence Supporting a Role for Central Corticotropin-Releasing Factor2 Receptors in Behavioral, but not Endocrine, Response to Environmental Stress	Pelleymounter, M.A. and Joppa, M. and Ling, N. and Foster, A.C.	2002	https://pubmed.ncbi.nlm.nih.gov/12065711/	Group	NR	normal	Mouse	BALB/c	NR	18-20 g	Male	Healthy	Fluoxetine	15	1.21951	acute	IP	NA	60 min	30 min	Yes	Exclusion: <12 marbles buried	25	=	=	16-Beam photocell array	No	12.22	1.53	6.66912	9-19	8.4	2.31	10.0691	9-19	SEM	Fig 1C
Pelleymounter 2002	Pharmacological Evidence Supporting a Role for Central Corticotropin-Releasing Factor2 Receptors in Behavioral, but not Endocrine, Response to Environmental Stress	Pelleymounter, M.A. and Joppa, M. and Ling, N. and Foster, A.C.	2002	https://pubmed.ncbi.nlm.nih.gov/12065711/	Group	NR	normal	Mouse	BALB/c	NR	18-20 g	Male	Healthy	Fluoxetine	30	2.43902	acute	IP	NA	60 min	30 min	Yes	Exclusion: <12 marbles buried	25	<	=	16-Beam photocell array	No	12.22	1.53	6.66912	9-19	1.98	0.66	2.87687	9-19	SEM	Fig 1C
Pereira 2013	Antidepressant- and anticompulsive-like effects of purinergic receptor blockade: involvement of nitric oxide	Pereira, V.S. and Casarotto, P.C. and Hiroaki-Sato, V.A. and Sartim, A.G. and Guimarães, F.S. and Joca, S.R.L.	2013	https://pubmed.ncbi.nlm.nih.gov/23434291/	Group	NR	Normal	Mouse	Swiss	NR	25-30 g	Male	Healthy	Paroxetine	5	0.406504	acute	IP	NA	30 min	30 min	No	NA	25	<	NR			14.45	1.57	4.15383	7	1.56	0.38	1.00539	7	SEM	Fig 3A
Pereira 2013	Antidepressant- and anticompulsive-like effects of purinergic receptor blockade: involvement of nitric oxide	Pereira, V.S. and Casarotto, P.C. and Hiroaki-Sato, V.A. and Sartim, A.G. and Guimarães, F.S. and Joca, S.R.L.	2013	https://pubmed.ncbi.nlm.nih.gov/23434291/	Group	NR	Normal	Mouse	Swiss	NR	25-30 g	Male	Healthy	Paroxetine	5	0.406504	acute	IP	NA	30 min	30 min	No	NA	25	<	NR			8.48	0.93	3.08446	11	0.54	0.39	0.872067	5	SEM	Fig 3B
Phadnis 2018	Improved serotonergic neurotransmission by genistein pretreatment regulates symptoms of obsessive-compulsive disorder in streptozotocin-induced diabetic mice	Phadnis, P. and Sarkar, P.D. and Rajput, M.S.	2018	https://pubmed.ncbi.nlm.nih.gov/29561730/	NR	NR	NR	Mouse	Swiss albino	8 weeks or grown-up	25-30 g	Male	STZ-induced diabetes	Fluoxetine	5	0.406504	chronic [14 days daily]	IP	after	30 min	30 min	No	NA	20	<	NR			18.2	0.8	1.95959	6	13.6	0.5	1.22474	6	SEM	Fig 1
Prajapati 2011	Effect of methanolic extract of Lagenaria siceraria (Molina) Standley fruits on marble-burying behavior in mice: Implications for obsessive-compulsive disorder	Prajapati, R.P. and Kalaria, M.V. and Karkare, V.P. and Parmar, S.K. and Sheth, N.R.	2011	https://pubmed.ncbi.nlm.nih.gov/21731398/	Group	Passive	normal	Mouse	Swiss albino	adult	25-30 g	NR	Healthy	Fluoxetine	10	0.813008	acute	IP	NA	30 min	30 min	No	NA	20	<	NR			15.2	1.158	2.58937	5	3.8	0.583	1.30363	5	SEM	Table 2
Pulina 2019	Synthesis, Antimicrobial Activity, and Behavioral Response Effects of N-Substituted 4-Aryl-2-Hydroxy-4-Oxobut-2-Enoic Acid Hydrazides and Their Metal Complexes	Pulina, N.A. and Kuznetsov, A.S. and Krasnova, A.I. and Novikova, V.V.	2019		NR	NR	NR	Mouse	white	NR	18-23 g	Male	Healthy	Fluoxetine	20	1.62602	acute	IP	NA	NR	30 min	No	NA	9	<	NR			2.5	0.2	0.489898	6	1.7	0.2	0.489898	6	SEM	Table 5
Saadat 2006	The acute and long-term neurotoxic effects of MDMA on marble burying behaviour in mice	Saadat, K.S. and Elliott, J.M. and Colado, M.I. and Green, A.R.	2006	https://pubmed.ncbi.nlm.nih.gov/16510484/	Group	NR	normal	Mouse	NIH-Swiss	NR	25-30g	Male	Healthy	Paroxetine	2.6 umol/kg	NA	acute	IP	NA	30 min	30 min	No	NA	14	=	NR			8.5	0.85	2.40416	8	5.1765	1.2495	3.53412	8	SEM	Fig 3A
Saadat 2006	The acute and long-term neurotoxic effects of MDMA on marble burying behaviour in mice	Saadat, K.S. and Elliott, J.M. and Colado, M.I. and Green, A.R.	2006	https://pubmed.ncbi.nlm.nih.gov/16510484/	Group	NR	normal	Mouse	NIH-Swiss	NR	25-30g	Male	Healthy	Paroxetine	6.7 umol/kg	NA	acute	IP	NA	30 min	30 min	No	NA	14	=	NR			8.5	0.85	2.40416	8	3.57	1.2835	3.63029	8	SEM	Fig 3A
Saadat 2006	The acute and long-term neurotoxic effects of MDMA on marble burying behaviour in mice	Saadat, K.S. and Elliott, J.M. and Colado, M.I. and Green, A.R.	2006	https://pubmed.ncbi.nlm.nih.gov/16510484/	Group	NR	normal	Mouse	NIH-Swiss	NR	25-30g	Male	Healthy	Paroxetine	13.5 umol/kg	NA	acute	IP	NA	30 min	30 min	No	NA	14	=	NR			8.5	0.85	2.40416	8	2.4565	0.6715	1.89929	8	SEM	Fig 3A
Shende 2012	Evaluation of anti-compulsive effect of ethanolic extract of Clitoria ternatea in mice	Shende, V. and Sahane, R. and Lawar, M. and Hamdulay, N. and Langote, H.	2012		Group	Passive	normal	Mouse	Swiss albino	NR	22-25g	Male	Healthy	Fluoxetine	5	0.406504	acute	IP	NA	30 min	30 min	No	NA	20	=	=	Actophotometer	No	10.4	0.6	1.46969	6	10.03	0.96	2.35151	6	SEM	Fig 3
Shende 2012	Evaluation of anti-compulsive effect of ethanolic extract of Clitoria ternatea in mice	Shende, V. and Sahane, R. and Lawar, M. and Hamdulay, N. and Langote, H.	2012		Group	Passive	normal	Mouse	Swiss albino	NR	22-25g	Male	Healthy	Fluoxetine	10	0.813008	acute	IP	NA	30 min	30 min	No	NA	20	<	=	Actophotometer	No	10.4	0.6	1.46969	6	4.33	0.48	1.17576	6	SEM	Fig 3
Shende 2012	Evaluation of anti-compulsive effect of ethanolic extract of Clitoria ternatea in mice	Shende, V. and Sahane, R. and Lawar, M. and Hamdulay, N. and Langote, H.	2012		Group	Passive	normal	Mouse	Swiss albino	NR	22-25g	Male	Healthy	Fluoxetine	15	1.21951	acute	IP	NA	30 min	30 min	No	NA	20	<	=	Actophotometer	No	10.4	0.6	1.46969	6	1.5	0.4	0.979796	6	SEM	Fig 3
Shimazaki 2004	Anxiolytic-like activity of MGS0039, a potent group II metabotropic glutamate receptor antagonist, in a marble-burying behavior test	Shimazaki, T. and Iijima, M. and Chaki, S.	2004	https://pubmed.ncbi.nlm.nih.gov/15464070/	Group	NR	normal	Mouse	ICR	NR	25-35g	Male	Healthy	Fluvoxamine	3	0.243902	acute	SC	NA	30 min	30 min	No	NA	24	=	NR			22	0.9	2.84605	10	17.99	2.06	6.51429	10	SEM	Fig 1
Shimazaki 2004	Anxiolytic-like activity of MGS0039, a potent group II metabotropic glutamate receptor antagonist, in a marble-burying behavior test	Shimazaki, T. and Iijima, M. and Chaki, S.	2004	https://pubmed.ncbi.nlm.nih.gov/15464070/	Group	NR	normal	Mouse	ICR	NR	25-35g	Male	Healthy	Fluvoxamine	10	0.813008	acute	SC	NA	30 min	30 min	No	NA	24	<	NR			22	0.9	2.84605	10	12.5	2.88	9.10736	10	SEM	Fig 1
Shimazaki 2004	Anxiolytic-like activity of MGS0039, a potent group II metabotropic glutamate receptor antagonist, in a marble-burying behavior test	Shimazaki, T. and Iijima, M. and Chaki, S.	2004	https://pubmed.ncbi.nlm.nih.gov/15464070/	Group	NR	normal	Mouse	ICR	NR	25-35g	Male	Healthy	Fluvoxamine	30	2.43902	acute	SC	NA	30 min	30 min	No	NA	24	<	NR			22	0.9	2.84605	10	8.24	2.06	6.51429	10	SEM	Fig 1
Shoblock 2019	In vivo Characterization of a Selective, Orally Available, and Brain Penetrant Small Molecule GPR139 Agonist	Shoblock, J.R. and Welty, N. and Fraser, I. and Wyatt, R. and Lord, B. and Lovenberg, T. and Liu, C. and Bonaventure, P.	2019	https://pubmed.ncbi.nlm.nih.gov/30949055/	NR	Passive	normal	Mouse	C57BL/6	Adult	NR	Male	Healthy	Fluoxetine	3	0.243902	acute	IP	NA	30 min	30 min	No	NA	24	<	=	Photobeams	Yes	14.4	1.8	5.6921	10	7.53	1.8	5.6921	10	SEM	Fig 4A
Shoblock 2019	In vivo Characterization of a Selective, Orally Available, and Brain Penetrant Small Molecule GPR139 Agonist	Shoblock, J.R. and Welty, N. and Fraser, I. and Wyatt, R. and Lord, B. and Lovenberg, T. and Liu, C. and Bonaventure, P.	2019	https://pubmed.ncbi.nlm.nih.gov/30949055/	NR	Passive	normal	Mouse	C57BL/6	Adult	NR	Male	Healthy	Fluoxetine	10	0.813008	acute	IP	NA	30 min	30 min	No	NA	24	<	=	Photobeams	Yes	14.4	1.8	5.6921	10	4.7	1.6	5.05964	10	SEM	Fig 4A
Singh 2022	Effect of psilocybin on marble-burying in ICR mice: Role of 5HT1A receptors and implications for the treatment of obsessive-compulsive disorder	Singh, S. and Lerer, B. and Botvinnik, A. and Shahar, O. and Wolf, G. and Yakobi, C. and Saban, M. and Salama, A. and Lotan, A. and Lifschytz, T.	2022	https://pubmed.ncbi.nlm.nih.gov/37164956/	NR	Normal	Normal	Mouse	ICR	NR	28-32 g	Male	Healthy	Escitalopram	5	0.406504	Acute	IP	NA	30 min	30 min	Yes	Exlusion: <15 marbles buried	20	<	NR			18.48	0.35	1.4	8-16	9.55	1.91	7.64	8-16	SEM	Fig 1A
Sugimoto 2007	Effects of the Serotonin and Noradrenaline Reuptake Inhibitor (SNRI) Milnacipran on Marble Burying Behavior in Mice	Sugimoto, Y. and Tagawa, N. and Kobayashi, Y. and Hotta, Y. and Yamada, J.	2007	https://pubmed.ncbi.nlm.nih.gov/18057733/	Group	NR	NR	Mouse	ICR	NR	25-30g	Male	Healthy	Fluvoxamine	1	0.0813008	acute	IP	NA	30 min	30 min	No	NA	20	=	=	Activity sensor	Yes	15.9	0.72	2.03647	6-8	15.9	0.72	2.03647	6-8	SEM	Fig 1
Sugimoto 2007	Effects of the Serotonin and Noradrenaline Reuptake Inhibitor (SNRI) Milnacipran on Marble Burying Behavior in Mice	Sugimoto, Y. and Tagawa, N. and Kobayashi, Y. and Hotta, Y. and Yamada, J.	2007	https://pubmed.ncbi.nlm.nih.gov/18057733/	Group	NR	NR	Mouse	ICR	NR	25-30g	Male	Healthy	Fluvoxamine	5	0.406504	acute	IP	NA	30 min	30 min	No	NA	20	<	=	Activity sensor	Yes	15.9	0.72	2.03647	6-8	9.55	1.36	3.84666	6-8	SEM	Fig 1
Sugimoto 2007	Effects of the Serotonin and Noradrenaline Reuptake Inhibitor (SNRI) Milnacipran on Marble Burying Behavior in Mice	Sugimoto, Y. and Tagawa, N. and Kobayashi, Y. and Hotta, Y. and Yamada, J.	2007	https://pubmed.ncbi.nlm.nih.gov/18057733/	Group	NR	NR	Mouse	ICR	NR	25-30g	Male	Healthy	Fluvoxamine	10	0.813008	acute	IP	NA	30 min	30 min	No	NA	20	<	=	Activity sensor	Yes	15.9	0.72	2.03647	6-8	6.09	1.93	5.45886	6-8	SEM	Fig 1
Takeuchi 2002	Effect of YM992, a novel antidepressant with selective serotonin re-uptake inhibitory and 5-HT 2A receptor antagonistic activity, on a marble-burying behavior test as an obsessive-compulsive disorder model	Takeuchi, H. and Yatsugi, S. and Yamaguchi, T.	2002	https://pubmed.ncbi.nlm.nih.gov/12419892/	NR	NR	NR	Mouse	ICR	NR	28-40g	Male	Healthy	Citalopram	5	0.406504	acute	IP	NA	20 min	20 min	No	NA	20	<	=	SUPER-MEX sensor	No	13.2	1	3.16228	10	8.53	1.41	4.45881	10	SEM	Fig 1C
Takeuchi 2002	Effect of YM992, a novel antidepressant with selective serotonin re-uptake inhibitory and 5-HT 2A receptor antagonistic activity, on a marble-burying behavior test as an obsessive-compulsive disorder model	Takeuchi, H. and Yatsugi, S. and Yamaguchi, T.	2002	https://pubmed.ncbi.nlm.nih.gov/12419892/	NR	NR	NR	Mouse	ICR	NR	28-40g	Male	Healthy	Citalopram	10	0.813008	acute	IP	NA	20 min	20 min	No	NA	20	<	=	SUPER-MEX sensor	No	13.2	1	3.16228	10	6.3	1.1	3.47851	10	SEM	Fig 1C
Takeuchi 2002	Effect of YM992, a novel antidepressant with selective serotonin re-uptake inhibitory and 5-HT 2A receptor antagonistic activity, on a marble-burying behavior test as an obsessive-compulsive disorder model	Takeuchi, H. and Yatsugi, S. and Yamaguchi, T.	2002	https://pubmed.ncbi.nlm.nih.gov/12419892/	NR	NR	NR	Mouse	ICR	NR	28-40g	Male	Healthy	Citalopram	15	1.21951	acute	IP	NA	20 min	20 min	No	NA	20	<	=	SUPER-MEX sensor	No	13.2	1	3.16228	10	5.11	1.79	5.66048	10	SEM	Fig 1C
Takeuchi 2002	Effect of YM992, a novel antidepressant with selective serotonin re-uptake inhibitory and 5-HT 2A receptor antagonistic activity, on a marble-burying behavior test as an obsessive-compulsive disorder model	Takeuchi, H. and Yatsugi, S. and Yamaguchi, T.	2002	https://pubmed.ncbi.nlm.nih.gov/12419892/	NR	NR	NR	Mouse	ICR	NR	28-40g	Male	Healthy	Fluoxetine	5	0.406504	acute	IP	NA	20 min	20 min	No	NA	20	=	=	SUPER-MEX sensor	No	13.6	1	3.16228	10	10.78	1.46	4.61693	10	SEM	Fig 1B
Takeuchi 2002	Effect of YM992, a novel antidepressant with selective serotonin re-uptake inhibitory and 5-HT 2A receptor antagonistic activity, on a marble-burying behavior test as an obsessive-compulsive disorder model	Takeuchi, H. and Yatsugi, S. and Yamaguchi, T.	2002	https://pubmed.ncbi.nlm.nih.gov/12419892/	NR	NR	NR	Mouse	ICR	NR	28-40g	Male	Healthy	Fluoxetine	10	0.813008	acute	IP	NA	20 min	20 min	No	NA	20	=	=	SUPER-MEX sensor	No	13.6	1	3.16228	10	10.07	1.48	4.68017	10	SEM	Fig 1B
Takeuchi 2002	Effect of YM992, a novel antidepressant with selective serotonin re-uptake inhibitory and 5-HT 2A receptor antagonistic activity, on a marble-burying behavior test as an obsessive-compulsive disorder model	Takeuchi, H. and Yatsugi, S. and Yamaguchi, T.	2002	https://pubmed.ncbi.nlm.nih.gov/12419892/	NR	NR	NR	Mouse	ICR	NR	28-40g	Male	Healthy	Fluoxetine	15	1.21951	acute	IP	NA	20 min	20 min	No	NA	20	<	=	SUPER-MEX sensor	No	13.6	1	3.16228	10	5.95	1.31	4.14258	10	SEM	Fig 1B
Uday 2007	LHRH antagonist attenuates the effect of fluoxetine on marble-burying behavior in mice	Uday, G. and Pravinkumar, B. and Manish, W. and Sudhir, U.	2007	https://pubmed.ncbi.nlm.nih.gov/17368614/	Group	Passive	normal	Mouse	Swiss albino	adult	22-25g	Male	Healthy	Fluoxetine	5	0.406504	acute	IP	NA	30 min	30 min	No	NA	20	=	=	Actophotometer	No	9.8	0.6	1.46969	6	9.07	0.44	1.07778	6	SEM	Fig 1B
Uday 2007	LHRH antagonist attenuates the effect of fluoxetine on marble-burying behavior in mice	Uday, G. and Pravinkumar, B. and Manish, W. and Sudhir, U.	2007	https://pubmed.ncbi.nlm.nih.gov/17368614/	Group	Passive	normal	Mouse	Swiss albino	adult	22-25g	Male	Healthy	Fluoxetine	10	0.813008	acute	IP	NA	30 min	30 min	No	NA	20	<	=	Actophotometer	No	9.8	0.6	1.46969	6	4.23	0.44	1.07778	6	SEM	Fig 1B
Uday 2007	LHRH antagonist attenuates the effect of fluoxetine on marble-burying behavior in mice	Uday, G. and Pravinkumar, B. and Manish, W. and Sudhir, U.	2007	https://pubmed.ncbi.nlm.nih.gov/17368614/	Group	Passive	normal	Mouse	Swiss albino	adult	22-25g	Male	Healthy	Fluoxetine	15	1.21951	acute	IP	NA	30 min	30 min	No	NA	20	<	=	Actophotometer	No	9.8	0.6	7.98248	6	1.29	0.22	0.538888	6	SEM	Fig 1B
Umathe 2009A	Neurosteroids modulate compulsive and persistent behavior in rodents: Implications for obsessive–compulsive disorder	Umathe, S.N. and Vaghasiya, J.M. and Jain, N.S. and Dixit, P.V.	2009	https://pubmed.ncbi.nlm.nih.gov/19549549/	Group	Passive	normal	Mouse	Swiss albino	adult	22-25 g	Male	Healthy	Fluoxetine	1.5	0.121951	acute	IP	NA	30 min	30 min	No	NA	20	=	=	Video recording line crossings	Yes	10.18	0.669527	1.64	6	10.29	0.881816	2.16	6	SD	Fig 1
Umathe 2009A	Neurosteroids modulate compulsive and persistent behavior in rodents: Implications for obsessive–compulsive disorder	Umathe, S.N. and Vaghasiya, J.M. and Jain, N.S. and Dixit, P.V.	2009	https://pubmed.ncbi.nlm.nih.gov/19549549/	Group	Passive	normal	Mouse	Swiss albino	adult	22-25 g	Male	Healthy	Fluoxetine	5	0.406504	acute	IP	NA	30 min	30 min	No	NA	20	=	=	Video recording line crossings	Yes	10.18	0.669527	1.64	6	8.19	0.816497	2	6	SD	Fig 1
Umathe 2009A	Neurosteroids modulate compulsive and persistent behavior in rodents: Implications for obsessive–compulsive disorder	Umathe, S.N. and Vaghasiya, J.M. and Jain, N.S. and Dixit, P.V.	2009	https://pubmed.ncbi.nlm.nih.gov/19549549/	Group	Passive	normal	Mouse	Swiss albino	adult	22-25 g	Male	Healthy	Fluoxetine	10	0.813008	acute	IP	NA	30 min	30 min	No	NA	20	<	=	Video recording line crossings	Yes	10.18	0.669527	1.64	6	4.33	0.408248	1	6	SD	Fig 1
Umathe 2009B	Role of nitric oxide in obsessive-compulsive behavior and its involvement in the anti-compulsive effect of paroxetine in mice	Umathe, S.N. and Bhutada, P.S. and Jain, N.S. and Mundhada, Y.R. and Borkar, S.S. and Dhumal, B.	2009	https://pubmed.ncbi.nlm.nih.gov/19584001/	Group	Passive	normal	Mouse	Swiss albino	young/adult	22-26g	Male	Healthy	Paroxetine	2.5	0.203252	acute	IP	NA	30 min	30 min	No	NA	20	=	=	Actophotometer	No	10.3	0.8	2.1166	6-7	10.73	0.72	1.90494	6-7	SEM	Fig 5
Umathe 2009B	Role of nitric oxide in obsessive-compulsive behavior and its involvement in the anti-compulsive effect of paroxetine in mice	Umathe, S.N. and Bhutada, P.S. and Jain, N.S. and Mundhada, Y.R. and Borkar, S.S. and Dhumal, B.	2009	https://pubmed.ncbi.nlm.nih.gov/19584001/	Group	Passive	normal	Mouse	Swiss albino	young/adult	22-26g	Male	Healthy	Paroxetine	5	0.406504	acute	IP	NA	30 min	30 min	No	NA	20	<	=	Actophotometer	No	10.3	0.8	2.1166	6-7	5.9	1.08	2.85741	6-7	SEM	Fig 5
Umathe 2009B	Role of nitric oxide in obsessive-compulsive behavior and its involvement in the anti-compulsive effect of paroxetine in mice	Umathe, S.N. and Bhutada, P.S. and Jain, N.S. and Mundhada, Y.R. and Borkar, S.S. and Dhumal, B.	2009	https://pubmed.ncbi.nlm.nih.gov/19584001/	Group	Passive	normal	Mouse	Swiss albino	young/adult	22-26g	Male	Healthy	Paroxetine	10	0.813008	acute	IP	NA	30 min	30 min	No	NA	20	<	=	Actophotometer	No	10.3	0.8	2.1166	6-7	1.86	0.54	1.42871	6-7	SEM	Fig 5
Umathe 2011	Involvement of endocannabinoids in antidepressant and anti-compulsive effect of fluoxetine in mice	Umathe, S.N. and Manna, S.S.S. and Jain, N.S.	2011	https://pubmed.ncbi.nlm.nih.gov/21549765/	Group	Passive	normal	Mouse	Swiss	young	22-25g	Male	Healthy	Fluoxetine	2.5	0.203252	acute	IP	NA	30 min	15 min	No	NA	20	=	=	Actophotometer	No	8.55	0.72	1.90494	7	7.66	0.72	1.90494	7	SEM	Fig 5B
Umathe 2011	Involvement of endocannabinoids in antidepressant and anti-compulsive effect of fluoxetine in mice	Umathe, S.N. and Manna, S.S.S. and Jain, N.S.	2011	https://pubmed.ncbi.nlm.nih.gov/21549765/	Group	Passive	normal	Mouse	Swiss	young	22-25g	Male	Healthy	Fluoxetine	5	0.406504	acute	IP	NA	30 min	15 min	No	NA	20	<	=	Actophotometer	No	8.55	0.72	1.90494	7	4.95	0.27	0.714353	7	SEM	Fig 5B
Umathe 2011	Involvement of endocannabinoids in antidepressant and anti-compulsive effect of fluoxetine in mice	Umathe, S.N. and Manna, S.S.S. and Jain, N.S.	2011	https://pubmed.ncbi.nlm.nih.gov/21549765/	Group	Passive	normal	Mouse	Swiss	young	22-25g	Male	Healthy	Fluoxetine	10	0.813008	acute	IP	NA	30 min	15 min	No	NA	20	<	=	Actophotometer	No	8.55	0.72	1.90494	7	1.35	0.45	1.19059	7	SEM	Fig 5B
Umathe 2011	Involvement of endocannabinoids in antidepressant and anti-compulsive effect of fluoxetine in mice	Umathe, S.N. and Manna, S.S.S. and Jain, N.S.	2011	https://pubmed.ncbi.nlm.nih.gov/21549765/	Group	Passive	normal	Mouse	Swiss	young	22-25g	Male	Healthy	Fluoxetine	20	1.62602	acute	IP	NA	30 min	15 min	No	NA	20	<	=	Actophotometer	No	8.55	0.72	1.90494	7	0.78	0.27	0.714353	7	SEM	Fig 5B
Umathe 2012	Endocannabinoid analogues exacerbate marble-burying behavior in mice via TRPV1 receptor	Umathe, S.N. and Manna, S.S.S. and Jain, N.S.	2012	https://pubmed.ncbi.nlm.nih.gov/22248639/	Group	Passive	normal	Mouse	Swiss	young	22-25g	Male	Healthy	Fluoxetine	2.5	0.203252	acute	IP	NA	30 min	15 min	No	NA	20	=	=	Video recording line crossings	Yes	8.6	0.8	2.1166	7	7.68	0.72	1.90494	7	SEM	Fig 1E
Umathe 2012	Endocannabinoid analogues exacerbate marble-burying behavior in mice via TRPV1 receptor	Umathe, S.N. and Manna, S.S.S. and Jain, N.S.	2012	https://pubmed.ncbi.nlm.nih.gov/22248639/	Group	Passive	normal	Mouse	Swiss	young	22-25g	Male	Healthy	Fluoxetine	5	0.406504	acute	IP	NA	30 min	15 min	No	NA	20	<	=	Video recording line crossings	Yes	8.6	0.8	2.1166	7	4.95	0.3	0.793725	7	SEM	Fig 1E
Umathe 2012	Endocannabinoid analogues exacerbate marble-burying behavior in mice via TRPV1 receptor	Umathe, S.N. and Manna, S.S.S. and Jain, N.S.	2012	https://pubmed.ncbi.nlm.nih.gov/22248639/	Group	Passive	normal	Mouse	Swiss	young	22-25g	Male	Healthy	Fluoxetine	10	0.813008	acute	IP	NA	30 min	15 min	No	NA	20	<	=	Video recording line crossings	Yes	8.6	0.8	2.1166	7	1.41	0.4	1.0583	7	SEM	Fig 1E
Zorzin 2021	Environmental enrichtment induces meningeal niche remodeling through TrkB-mediated signaling	Zorzin, S. and Corsi, A. and Ciarpella, F. and Bottani, E. and Dolci, S. and Malpeli, G. and Pino, A. and Amenta, A. and Fumagalli, G.F. and Chiamulera, C. and Bifari, F. and Decimo, Il	2021	https://pubmed.ncbi.nlm.nih.gov/34638999/	NR	Passive	Normal	Mouse	CD1	7 wks	NR	Male	Healthy	Fluoxetine	29	2.35772	Chronic [daily, 21x]	PO	NA	NA (drinking water)	30 min	No	NA	15	<	NR			12.93	1.08	2.16	4	5.37	1.93	5.45886	8	SEM	Fig 5C

## Sheet: Risk of bias (MB)
article code	1 (Reporting) Is it mentioned that the experiment was randomised?	2 (Bias) Was the allocation sequence adequately generated and applied?	3 (Bias) Were the groups similar at baseline or adjusted for confounders?	4 (Reporting) Is it mentioned that the exp was blinded (level unknown)?	5 (Bias) Was the allocation adequately concealed?	6 (Bias) Are the animals randomly housed during the experiment ?	7 (Bias) Were the caregivers/ investigators during the course of the exp. adequately blinded ?	8 (Bias) Were animals selected at random during outcome assessment ?	9 (Bias) Was the outcome assessment adequately blinded ?	10 (Bias) Were incomplete outcome data adequately addressed?	11 (Bias) Are reports of the study free of selective outcome reporting	12 (Bias) Was the study apparently free of other problems that could cause a high risk of bias?
Abe 1998	N	?	?	N	?	?	?	?	?	?	?	?
Ahmed 2015	N	?	?	N	?	?	?	?	?	N	?	?
Arzoo 2017A	N	?	?	N	?	?	?	?	?	Y	?	?
Arzoo 2017B	N	?	?	N	?	?	?	?	?	Y	?	Y
Azevedo 2019	Y	?	?	Y	?	?	?	?	Y	?	?	N
Bespalov 2008	N	?	Y	N	?	?	?	?	?	?	?	?
Bruins Slot 2008	N	?	Y	N	?	?	?	?	?	?	?	?
Casarotto 2010	N	?	Y	N	?	?	?	?	?	Y	?	Y
Chaki 2002	N	?	Y	N	?	?	?	?	?	?	?	?
Chanchal 2015	N	?	Y	N	?	?	?	?	?	Y	?	N
Dankoski 2014	N	?	?	N	?	?	?	?	?	?	?	Y
Dixit 2012	N	?	Y	N	?	?	?	?	?	Y	?	Y
Egashira 2007	N	?	Y	Y	?	?	?	?	Y	?	?	?
Egashira 2012A	N	?	Y	N	?	?	?	?	?	?	?	?
Egashira 2012B	N	?	Y	N	?	?	?	?	?	?	?	?
Egashira 2018	N	?	?	Y	?	?	?	?	Y	?	?	Y
Farley 2010	Y	?	Y	N	?	?	?	?	?	Y	?	N
Girdhar 2010	N	?	Y	N	?	?	?	?	?	Y	?	?
Grassi 2016	Y	?	Y	Y	?	?	?	?	Y	N	?	Y
Harasawa 2006	N	?	Y	Y	?	?	?	?	Y	?	?	?
Hayashi 2010	N	?	Y	N	?	?	?	?	?	Y	?	?
Hirano 2004	N	?	?	N	?	?	?	?	?	?	?	?
Hirano 2005	N	?	?	N	?	?	?	?	?	?	?	?
Ichimaru 1995	N	?	?	N	?	?	?	?	?	?	?	?
Jacobsen 2014	N	?	?	Y	?	?	?	?	Y	?	?	Y
Jury 2015	N	?	?	N	?	?	?	?	?	?	?	Y
Kalariya 2015	N	?	Y	N	?	?	?	?	?	Y	?	Y
Kaurav 2012	N	?	?	N	?	?	?	?	?	?	?	Y
Kobayashi 2008	N	?	Y	N	?	?	?	?	?	?	?	Y
Krass 2010	N	?	Y	N	?	?	?	?	?	?	?	?
Kudryashov 2016	N	?	Y	N	?	?	?	?	?	?	N	N
Li 2006	N	?	Y	Y	?	?	?	?	Y	?	N	?
Manna 2015	N	?	Y	N	?	?	?	?	?	Y	?	Y
Martin 1998	N	?	?	N	?	?	?	?	?	?	N	?
Matsushima 2009	N	?	Y	N	?	?	?	?	?	?	N	?
Mesripour 2018	N	?	Y	N	?	?	?	?	?	?	?	Y
Millan 2001	N	?	Y	N	?	?	?	?	?	?	?	?
Millan 2002	N	?	Y	Y	?	?	?	?	Y	?	?	?
Millan 2010	N	?	Y	N	?	?	?	?	?	?	?	Y
Mishra 2021	N	?	Y	N	?	?	?	?	?	?	?	Y
Mitra 2017	N	?	?	N	?	?	?	?	?	?	?	Y
Nardo 2014	N	?	Y	N	?	?	?	?	?	?	?	?
Nicolas 2006	N	?	Y	N	?	?	?	?	?	?	?	?
Njung'e 1991	N	?	Y	N	?	?	?	Y	?	?	?	?
Oliveira 2021	N	?	Y	Y	?	?	?	?	Y	?	?	Y
Pelleymounter 2002	N	?	Y	N	?	?	?	?	?	?	?	?
Pereira 2013	N	?	Y	Y	?	?	?	?	Y	Y	?	Y
Phadnis 2018	N	?	Y	N	?	?	?	?	?	Y	?	Y
Prajapati 2011	N	?	Y	N	?	?	?	?	?	N	?	Y
Pulina 2019	N	?	Y	N	?	?	?	?	?	?	?	?
Saadat 2006	N	?	Y	N	?	?	?	?	?	?	?	?
Shende 2012	N	?	Y	N	?	?	?	?	?	Y	?	?
Shimazaki 2004	N	?	?	N	?	?	?	?	?	?	?	?
Shoblock 2019	N	?	?	Y	?	?	?	?	Y	?	?	N
Singh 2022	N	?	Y	N	?	?	?	?	?	?	?	N
Sugimoto 2007	N	?	Y	N	?	?	?	?	?	?	?	?
Takeuchi 2002	N	?	?	N	?	?	?	?	?	?	?	?
Uday 2007	N	?	Y	N	?	?	?	?	?	Y	?	?
Umathe 2009A	Y	?	Y	N	?	?	?	?	?	Y	?	?
Umathe 2009B	N	?	Y	N	?	?	?	?	?	Y	?	?
Umathe 2011	N	?	Y	N	?	?	?	?	?	?	?	Y
Umathe 2012	N	?	Y	N	?	?	?	?	?	Y	?	Y
Zorzin 2021	N	?	Y	Y	?	?	?	?	Y	?	?	Y

## Sheet: Study characteristics (USV)
	Study ID				Study design characteristics			Animal model characteristics						SSRI treatment						Outcome measures									Meta-analysis data
Article code	Title	All authors	Year	PubMed link	Housing	Time of test	Day/night schedule	Species	Strain	Age at test	(Bodyweight at test)	Sex	Disease induction	Type of SSRI	Dose (mg/kg)	Human Equivalent Dose (mg/kg)	Frequency	Route	Timing SSRI treatment	Test duration	Type of USV test	Details foot-shock delivery protocol	Pretested for selection?	If pretested, details USV screening	Time of USV testing relative to screening	Locomotion change	Locomotion test	Locomotion tested during the ultrasonic vocalization test	Number of animals in control group	Number of animals in intervention group	Number of vocalizations	Mean number USVs, control	SEM number USVs, control	SD number USVs, control	Mean number USVs, experimental	SEM number USVs, experimental	SD number USVs, experimental	Figure(s) / Tables	Duration of vocalizations	Mean duration USVs in s, control	SEM duration USVs in s, control	SD duration USVs in s, control	Mean duration USVs in s, experimental	SEM duration USVs in s, experimental	SD duration USVs in s, experimental	Figure(s) / Table(s)	Locomotion	Mean, control (SEM)	Mean, experimental (SEM)
Dawson 2006	Characterisation of the selective 5-HT1B receptor antagonist SB-616234-A (1-[6-(cis-3,5-dimethylpiperazin-1-yl)-2,3-dihydro-5-methoxyindol-1-yl]-1-[2′-methyl-4′-(5-methyl-1,2,4-oxadiazol-3-yl)biphenyl-4-yl]methanone hydrochloride): In vivo neurochemical and behavioural evidence of anxiolytic/antidepressant activity	Dawson LA, Hughes ZA, Starr KR, Storey JD, Bettelini L, Bacchi F, Arban R, Poffe A, Melotto S, Hagan, JJ, Price GW	2006	https://pubmed.ncbi.nlm.nih.gov/16581092/	group	NR	Normal	Rat	SD	9-12 days	NR	NR	Healthy	Fluoxetine	1	0.16129	Acute	IP	30 min before USV	5 min	Separation-induced	NA	Yes	1x screening [exclusion = <20 s USVs in 1 min]	Same day	NR			8	7	Not tested	-	-	-	-	-	-	-	=	157	18.5	52.3259	100.7	25.6	67.7312	Table 1	Not tested	-	-
Dawson 2006	Characterisation of the selective 5-HT1B receptor antagonist SB-616234-A (1-[6-(cis-3,5-dimethylpiperazin-1-yl)-2,3-dihydro-5-methoxyindol-1-yl]-1-[2′-methyl-4′-(5-methyl-1,2,4-oxadiazol-3-yl)biphenyl-4-yl]methanone hydrochloride): In vivo neurochemical and behavioural evidence of anxiolytic/antidepressant activity	Dawson LA, Hughes ZA, Starr KR, Storey JD, Bettelini L, Bacchi F, Arban R, Poffe A, Melotto S, Hagan, JJ, Price GW	2006	https://pubmed.ncbi.nlm.nih.gov/16581092/	group	NR	Normal	Rat	SD	9-12 days	NR	NR	Healthy	Fluoxetine	3	0.483871	Acute	IP	30 min before USV	5 min	Separation-induced	NA	Yes	1x screening [exclusion = <20 s USVs in 1 min]	Same day	NR			8	7	Not tested	-	-	-	-	-	-	-	=	157	18.5	52.3259	94.7	19.9	52.6505	Table 1	Not tested	-	-
Dawson 2006	Characterisation of the selective 5-HT1B receptor antagonist SB-616234-A (1-[6-(cis-3,5-dimethylpiperazin-1-yl)-2,3-dihydro-5-methoxyindol-1-yl]-1-[2′-methyl-4′-(5-methyl-1,2,4-oxadiazol-3-yl)biphenyl-4-yl]methanone hydrochloride): In vivo neurochemical and behavioural evidence of anxiolytic/antidepressant activity	Dawson LA, Hughes ZA, Starr KR, Storey JD, Bettelini L, Bacchi F, Arban R, Poffe A, Melotto S, Hagan, JJ, Price GW	2006	https://pubmed.ncbi.nlm.nih.gov/16581092/	group	NR	Normal	Rat	SD	9-12 days	NR	NR	Healthy	Fluoxetine	10	1.6129	Acute	IP	30 min before USV	5 min	Separation-induced	NA	Yes	1x screening [exclusion = <20 s USVs in 1 min]	Same day	NR			8	7	Not tested	-	-	-	-	-	-	-	<	157	18.5	52.3259	42.2	14.4	38.0988	Table 1	Not tested	-	-
Figueiredo 2019	Short-term, low-dose fluoxetine prevents oestrous cycle-linked increase in anxiety-like behaviour in female rats	Figueiredo RM, De Carvalho MC, Brandão ML, Lovick TA*	2019	https://pubmed.ncbi.nlm.nih.gov/31012390/	group	passive	Normal	Rat	W	NR	NR	Female	Healthy	Fluoxetine	1.75	0.282258	Acute	IP	Daily, last dose 60 min before USV	10 min	Stress-induced	NA	No	NA	NA	NR			9-10	9-10	=	12.6	4.4	13.2	7.1	1.6	5.05964	Fig 2B	=	NR	NR	NR	NR	NR	NR	-	Not tested	-	-
Figueiredo 2019	Short-term, low-dose fluoxetine prevents oestrous cycle-linked increase in anxiety-like behaviour in female rats	Figueiredo RM, De Carvalho MC, Brandão ML, Lovick TA*	2019	https://pubmed.ncbi.nlm.nih.gov/31012390/	group	passive	Normal	Rat	W	NR	NR	Female	Healthy	Fluoxetine	1.75	0.282258	Subchronic [daily, 2x]	IP	Daily, last dose 60 min before USV	10 min	Stress-induced	NA	No	NA	NA	NR			9-10	9-10	<	12.6	4.4	13.2	2.2	1	3.16228	Fig 2B	=	NR	NR	NR	NR	NR	NR	-	Not tested	-	-
Gobert 2009	Neurokinin1 antagonists potentiate antidepressant properties of serotonin reuptake inhibitors, yet blunt their anxiogenic actions: A neurochemical, electrophysiological, and behavioral characterization	Gobert A, Brocco M, Dekeyne A, Di Cara B, Bouchez G, Lejeune F, Gannon, RL, Millan MJ	2009	https://pubmed.ncbi.nlm.nih.gov/18830239/	NR	NR	Normal	Rat	W	NR	[225-250 g]	Male	Healthy	Citalopram	0.63	0.101613	Acute	SC	After stress sesion, 30 min before USV	10 min	Shock-induced	6 shocks (800 microA, 8 s duration, over 7 min period); 24 h later a single shock; 30 min later USVs recorded over 10 min	Yes	1x screening [exclusion = <90 s USVs]	Next day	NR			5-15	5-15	Not tested	-	-	-	-	-	-	-	=	239.2	21.6	83.6564	251.1	62.93	243.727	Fig 7A	Not tested	-	-
Gobert 2009	Neurokinin1 antagonists potentiate antidepressant properties of serotonin reuptake inhibitors, yet blunt their anxiogenic actions: A neurochemical, electrophysiological, and behavioral characterization	Gobert A, Brocco M, Dekeyne A, Di Cara B, Bouchez G, Lejeune F, Gannon, RL, Millan MJ	2009	https://pubmed.ncbi.nlm.nih.gov/18830239/	NR	NR	Normal	Rat	W	NR	[225-250 g]	Male	Healthy	Citalopram	2.5	0.403226	Acute	SC	After stress sesion, 30 min before USV	10 min	Shock-induced	6 shocks (800 microA, 8 s duration, over 7 min period); 24 h later a single shock; 30 min later USVs recorded over 10 min	Yes	1x screening [exclusion = <90 s USVs]	Next day	NR			5-15	5-15	Not tested	-	-	-	-	-	-	-	=	239.2	21.6	83.6564	134.63	73.17	283.386	Fig 7A	Not tested	-	-
Gobert 2009	Neurokinin1 antagonists potentiate antidepressant properties of serotonin reuptake inhibitors, yet blunt their anxiogenic actions: A neurochemical, electrophysiological, and behavioral characterization	Gobert A, Brocco M, Dekeyne A, Di Cara B, Bouchez G, Lejeune F, Gannon, RL, Millan MJ	2009	https://pubmed.ncbi.nlm.nih.gov/18830239/	NR	NR	Normal	Rat	W	NR	[225-250 g]	Male	Healthy	Citalopram	5	0.806452	Acute	SC	After stress sesion, 30 min before USV	10 min	Shock-induced	6 shocks (800 microA, 8 s duration, over 7 min period); 24 h later a single shock; 30 min later USVs recorded over 10 min	Yes	1x screening [exclusion = <90 s USVs]	Next day	NR			5-15	5-15	Not tested	-	-	-	-	-	-	-	=	242.38	24.7	95.6627	224.09	47.56	184.199	Fig 7B	Not tested	-	-
Gobert 2009	Neurokinin1 antagonists potentiate antidepressant properties of serotonin reuptake inhibitors, yet blunt their anxiogenic actions: A neurochemical, electrophysiological, and behavioral characterization	Gobert A, Brocco M, Dekeyne A, Di Cara B, Bouchez G, Lejeune F, Gannon, RL, Millan MJ	2009	https://pubmed.ncbi.nlm.nih.gov/18830239/	NR	NR	Normal	Rat	W	NR	[225-250 g]	Male	Healthy	Citalopram	5	0.806452	Acute	SC	After stress sesion, 30 min before USV	10 min	Shock-induced	6 shocks (800 microA, 8 s duration, over 7 min period); 24 h later a single shock; 30 min later USVs recorded over 10 min	Yes	1x screening [exclusion = <90 s USVs]	Next day	NR			5-15	5-15	Not tested	-	-	-	-	-	-	-	=	198.17	66.97	259.374	158.72	26.61	103.06	Fig 7C	Not tested	-	-
Gobert 2009	Neurokinin1 antagonists potentiate antidepressant properties of serotonin reuptake inhibitors, yet blunt their anxiogenic actions: A neurochemical, electrophysiological, and behavioral characterization	Gobert A, Brocco M, Dekeyne A, Di Cara B, Bouchez G, Lejeune F, Gannon, RL, Millan MJ	2009	https://pubmed.ncbi.nlm.nih.gov/18830239/	NR	NR	Normal	Rat	W	NR	[225-250 g]	Male	Healthy	Citalopram	10	1.6129	Acute	SC	After stress sesion, 30 min before USV	10 min	Shock-induced	6 shocks (800 microA, 8 s duration, over 7 min period); 24 h later a single shock; 30 min later USVs recorded over 10 min	Yes	1x screening [exclusion = <90 s USVs]	Next day	NR			5-15	5-15	Not tested	-	-	-	-	-	-	-	<	239.2	21.6	83.6564	104.6	34	131.681	Fig 7A	Not tested	-	-
Hodgson 2008	Duration of ultrasonic vocalizations in the isolated rat pup as a behavioral measure: Sensitivity to anxiolytic and antidepressant drugs	Hodgson RA, Guthrie DH, Varty GB	2008	https://pubmed.ncbi.nlm.nih.gov/17928040/	group	NR	Normal	Rat	CD	8-10 days	17-30 g	Both	Healthy	Citalopram	0.3	0.0483871	Acute	IP	30 min before USV	10 min	Separation-induced	NA	Yes	1x screening [division high and low responders]	Next day	=	Negative geotaxis latency	No	10	10	=	528.4	69.7	220.411	488.57	85.71	271.039	Fig 2A	<	256.4	50.4	159.379	135.71	34.29	108.435	Fig 2A	= [negative geotaxis & righting reflex]	negative geotaxis: 11.4 (1.5) ; righting reflex: 1.1 (0.1)	negative geotaxis: 11.8 (1.3) ; righting reflex: 1.2 (0.1)
Hodgson 2008	Duration of ultrasonic vocalizations in the isolated rat pup as a behavioral measure: Sensitivity to anxiolytic and antidepressant drugs	Hodgson RA, Guthrie DH, Varty GB	2008	https://pubmed.ncbi.nlm.nih.gov/17928040/	group	NR	Normal	Rat	CD	8-10 days	17-30 g	Both	Healthy	Citalopram	1	0.16129	Acute	IP	30 min before USV	10 min	Separation-induced	NA	Yes	1x screening [division high and low responders]	Next day	=	Negative geotaxis latency	No	10	10	=	528.4	69.7	220.411	562.86	91.43	289.127	Fig 2A	<	256.4	50.4	159.379	121.43	21.43	67.7676	Fig 2A	= [negative geotaxis & righting reflex]	negative geotaxis: 11.4 (1.5) ; righting reflex: 1.1 (0.1)	negative geotaxis: 10.4 (1.5) ; righting reflex: 1.1 (0.1)
Hodgson 2008	Duration of ultrasonic vocalizations in the isolated rat pup as a behavioral measure: Sensitivity to anxiolytic and antidepressant drugs	Hodgson RA, Guthrie DH, Varty GB	2008	https://pubmed.ncbi.nlm.nih.gov/17928040/	group	NR	Normal	Rat	CD	8-10 days	17-30 g	Both	Healthy	Citalopram	3	0.483871	Acute	IP	30 min before USV	10 min	Separation-induced	NA	Yes	1x screening [division high and low responders]	Next day	=	Negative geotaxis latency	No	10	10	=	528.4	69.7	220.411	502.86	85.71	271.039	Fig 2A	<	256.4	50.4	159.379	114.29	24.29	76.8117	Fig 2A	= [negative geotaxis & righting reflex]	negative geotaxis: 11.4 (1.5) ; righting reflex: 1.1 (0.1)	negative geotaxis: 8.9 (2.0) ; righting reflex: 1.0 (0)
Hodgson 2008	Duration of ultrasonic vocalizations in the isolated rat pup as a behavioral measure: Sensitivity to anxiolytic and antidepressant drugs	Hodgson RA, Guthrie DH, Varty GB	2008	https://pubmed.ncbi.nlm.nih.gov/17928040/	group	NR	Normal	Rat	CD	8-10 days	17-30 g	Both	Healthy	Citalopram	10	1.6129	Acute	IP	30 min before USV	10 min	Separation-induced	NA	Yes	1x screening [division high and low responders]	Next day	=	Negative geotaxis latency	No	10	10	=	528.4	69.7	220.411	445.71	65.71	207.793	Fig 2A	<	256.4	50.4	159.379	92.86	22.86	72.2897	Fig 2A	= [negative geotaxis & righting reflex]	negative geotaxis: 11.4 (1.5) ; righting reflex: 1.1 (0.1)	negative geotaxis: 10.4 (1.6) ; righting reflex: 1.5 (0.4)
Hodgson 2008	Duration of ultrasonic vocalizations in the isolated rat pup as a behavioral measure: Sensitivity to anxiolytic and antidepressant drugs	Hodgson RA, Guthrie DH, Varty GB	2008	https://pubmed.ncbi.nlm.nih.gov/17928040/	group	NR	Normal	Rat	CD	8-10 days	17-30 g	Both	Healthy	Citalopram	30	4.83871	Acute	IP	30 min before USV	10 min	Separation-induced	NA	Yes	1x screening [division high and low responders]	Next day	=	Negative geotaxis latency	No	10	10	<	528.4	69.7	220.411	196.3	71.6	226.419	Fig 2A	<	256.4	50.4	159.379	33.9	11.9	37.6311	Fig 2A	= [negative geotaxis & righting reflex]	negative geotaxis: 11.4 (1.5) ; righting reflex: 1.1 (0.1)	negative geotaxis: 8.9 (2.1) ; righting reflex: 1.7 (0.4)
Hodgson 2008	Duration of ultrasonic vocalizations in the isolated rat pup as a behavioral measure: Sensitivity to anxiolytic and antidepressant drugs	Hodgson RA, Guthrie DH, Varty GB	2008	https://pubmed.ncbi.nlm.nih.gov/17928040/	group	NR	Normal	Rat	CD	8-10 days	17-30 g	Both	Healthy	Fluoxetine	1	0.16129	Acute	IP	30 min before USV	10 min	Separation-induced	NA	Yes	1x screening [division high and low responders]	Next day	=	Negative geotaxis latency	No	10	10	=	697.8	56.8	179.617	561.25	59.83	189.199	Fig 2C	=	288.2	40.5	128.072	312.86	25.71	81.3022	Fig 2C	= [negative geotaxis & righting reflex]	negative geotaxis: 11.8 (1.5) ; righting reflex: 2.9 (1.4)	negative geotaxis: 10.5 (1.6) ; righting reflex: 1.1 (0.1)
Hodgson 2008	Duration of ultrasonic vocalizations in the isolated rat pup as a behavioral measure: Sensitivity to anxiolytic and antidepressant drugs	Hodgson RA, Guthrie DH, Varty GB	2008	https://pubmed.ncbi.nlm.nih.gov/17928040/	group	NR	Normal	Rat	CD	8-10 days	17-30 g	Both	Healthy	Fluoxetine	3	0.483871	Acute	IP	30 min before USV	10 min	Separation-induced	NA	Yes	1x screening [division high and low responders]	Next day	=	Negative geotaxis latency	No	10	10	=	697.8	56.8	179.617	532.76	105.41	333.336	Fig 2C	<	288.2	40.5	128.072	128.57	30	94.8683	Fig 2C	= [negative geotaxis & righting reflex]	negative geotaxis: 11.8 (1.5) ; righting reflex: 2.9 (1.4)	negative geotaxis: 11.2 (1.5) ; righting reflex: 1.2 (0.2)
Hodgson 2008	Duration of ultrasonic vocalizations in the isolated rat pup as a behavioral measure: Sensitivity to anxiolytic and antidepressant drugs	Hodgson RA, Guthrie DH, Varty GB	2008	https://pubmed.ncbi.nlm.nih.gov/17928040/	group	NR	Normal	Rat	CD	8-10 days	17-30 g	Both	Healthy	Fluoxetine	10	1.6129	Acute	IP	30 min before USV	10 min	Separation-induced	NA	Yes	1x screening [division high and low responders]	Next day	=	Negative geotaxis latency	No	10	10	=	697.8	56.8	179.617	492.88	91.17	288.305	Fig 2C	=	288.2	40.5	128.072	237.14	48.57	153.592	Fig 2C	= [negative geotaxis & righting reflex]	negative geotaxis: 11.8 (1.5) ; righting reflex: 2.9 (1.4)	negative geotaxis: 8.5 (1.7) ; righting reflex: 1.0 (0)
Hodgson 2008	Duration of ultrasonic vocalizations in the isolated rat pup as a behavioral measure: Sensitivity to anxiolytic and antidepressant drugs	Hodgson RA, Guthrie DH, Varty GB	2008	https://pubmed.ncbi.nlm.nih.gov/17928040/	group	NR	Normal	Rat	CD	8-10 days	17-30 g	Both	Healthy	Fluoxetine	30	4.83871	Acute	IP	30 min before USV	10 min	Separation-induced	NA	Yes	1x screening [division high and low responders]	Next day	=	Negative geotaxis latency	No	10	10	<	697.8	56.8	179.617	296.7	71.4	225.787	Fig 2C	<	288.2	40.5	128.072	123.4	41.4	130.918	Fig 2C	= [negative geotaxis & righting reflex]	negative geotaxis: 11.8 (1.5) ; righting reflex: 2.9 (1.4)	negative geotaxis: 10.1 (1.7) ; righting reflex: 1.1 (0.1)
Iijima 2005	Separation-induced ultrasonic vocalization in rat pups: Further pharmacological characterization	Iijima M, Chaki S	2008	https://pubmed.ncbi.nlm.nih.gov/16359723/	group	NR	Normal	Rat	SD	9-11 days	21-30 g	Both	Healthy	Fluvoxamine	0.3	0.0483871	Acute	IP	30 min before USV	5 min	Separation-induced	NA	No	NA	NA	NR			8	8	=	195.8	30.1	85.1357	150.3	16.37	46.3014	Fig 2	NR	NR	NR	NR	NR	NR	NR	-	Not tested	-	-
Iijima 2005	Separation-induced ultrasonic vocalization in rat pups: Further pharmacological characterization	Iijima M, Chaki S	2008	https://pubmed.ncbi.nlm.nih.gov/16359723/	group	NR	Normal	Rat	SD	9-11 days	21-30 g	Both	Healthy	Fluvoxamine	1	0.16129	Acute	IP	30 min before USV	5 min	Separation-induced	NA	No	NA	NA	NR			8	8	<	195.8	30.1	85.1357	56.55	26.79	75.7736	Fig 2	NR	NR	NR	NR	NR	NR	NR	-	Not tested	-	-
Iijima 2005	Separation-induced ultrasonic vocalization in rat pups: Further pharmacological characterization	Iijima M, Chaki S	2008	https://pubmed.ncbi.nlm.nih.gov/16359723/	group	NR	Normal	Rat	SD	9-11 days	21-30 g	Both	Healthy	Fluvoxamine	3	0.483871	Acute	IP	30 min before USV	5 min	Separation-induced	NA	No	NA	NA	NR			8	8	<	195.8	30.1	85.1357	6	1.3	3.67696	Fig 2	NR	NR	NR	NR	NR	NR	NR	-	Not tested	-	-
Iijima 2005	Separation-induced ultrasonic vocalization in rat pups: Further pharmacological characterization	Iijima M, Chaki S	2008	https://pubmed.ncbi.nlm.nih.gov/16359723/	group	NR	Normal	Rat	SD	9-11 days	21-30 g	Both	Healthy	Paroxetine	0.3	0.0483871	Acute	IP	30 min before USV	5 min	Separation-induced	NA	No	NA	NA	NR			10	10	<	163.9	17.2	54.3912	47.33	11.83	37.4097	Fig 2	NR	NR	NR	NR	NR	NR	NR	-	Not tested	-	-
Iijima 2005	Separation-induced ultrasonic vocalization in rat pups: Further pharmacological characterization	Iijima M, Chaki S	2008	https://pubmed.ncbi.nlm.nih.gov/16359723/	group	NR	Normal	Rat	SD	9-11 days	21-30 g	Both	Healthy	Paroxetine	1	0.16129	Acute	IP	30 min before USV	5 min	Separation-induced	NA	No	NA	NA	NR			10	10	<	163.9	17.2	54.3912	68.64	27.22	86.0772	Fig 2	NR	NR	NR	NR	NR	NR	NR	-	Not tested	-	-
Iijima 2005	Separation-induced ultrasonic vocalization in rat pups: Further pharmacological characterization	Iijima M, Chaki S	2008	https://pubmed.ncbi.nlm.nih.gov/16359723/	group	NR	Normal	Rat	SD	9-11 days	21-30 g	Both	Healthy	Paroxetine	3	0.483871	Acute	IP	30 min before USV	5 min	Separation-induced	NA	No	NA	NA	NR			10	10	<	163.9	17.2	54.3912	28.6	14.9	47.1179	Fig 2	NR	NR	NR	NR	NR	NR	NR	-	Not tested	-	-
Kassai 2012	Shock priming enhances the efficacy of SSRIs in the foot shock-induced ultrasonic vocalization test	Kassai F, Gyertyán I	2012	https://pubmed.ncbi.nlm.nih.gov/22041499/	group	NR	Normal	Rat	W	NR	[200-250 g]	Male	Healthy	Escitalopram	0.625	0.100806	Acute	IP	30 min before USV	10 min	Shock-induced	6 shocks (0.6 mA, 1 s duration, 10 s apart)	No	NA	NA	NR			15	10	Not tested	-	-	-	-	-	-	-	=	318.6	40.9	158.405	240.82	59.18	187.144	Fig 2A	Not tested	-	-
Kassai 2012	Shock priming enhances the efficacy of SSRIs in the foot shock-induced ultrasonic vocalization test	Kassai F, Gyertyán I	2012	https://pubmed.ncbi.nlm.nih.gov/22041499/	group	NR	Normal	Rat	W	NR	[200-250 g]	Male	Healthy	Escitalopram	2.5	0.403226	Acute	IP	30 min before USV	10 min	Shock-induced	6 shocks (0.6 mA, 1 s duration, 10 s apart)	No	NA	NA	NR			15	9	Not tested	-	-	-	-	-	-	-	=	318.6	40.9	158.405	232.65	48.98	146.94	Fig 2A	Not tested	-	-
Kassai 2012	Shock priming enhances the efficacy of SSRIs in the foot shock-induced ultrasonic vocalization test	Kassai F, Gyertyán I	2012	https://pubmed.ncbi.nlm.nih.gov/22041499/	group	NR	Normal	Rat	W	NR	[200-250 g]	Male	Healthy	Escitalopram	10	1.6129	Acute	IP	30 min before USV	10 min	Shock-induced	6 shocks (0.6 mA, 1 s duration, 10 s apart)	No	NA	NA	NR			15	9	Not tested	-	-	-	-	-	-	-	=	318.6	40.9	158.405	159.6	51.1	153.3	Fig 2A	Not tested	-	-
Kassai 2012	Shock priming enhances the efficacy of SSRIs in the foot shock-induced ultrasonic vocalization test	Kassai F, Gyertyán I	2012	https://pubmed.ncbi.nlm.nih.gov/22041499/	group	NR	Normal	Rat	W	NR	[200-250 g]	Male	Healthy	Fluoxetine	5	0.806452	Acute	IP	30 min before USV	10 min	Shock-induced	6 shocks (0.6 mA, 1 s duration, 10 s apart)	No	NA	NA	NR			16	8	Not tested	-	-	-	-	-	-	-	=	360.4	35.9	143.6	437.3	25.6	72.4077	Fig 2A	Not tested	-	-
Kassai 2012	Shock priming enhances the efficacy of SSRIs in the foot shock-induced ultrasonic vocalization test	Kassai F, Gyertyán I	2012	https://pubmed.ncbi.nlm.nih.gov/22041499/	group	NR	Normal	Rat	W	NR	[200-250 g]	Male	Healthy	Fluoxetine	10	1.6129	Acute	IP	30 min before USV	10 min	Shock-induced	6 shocks (0.6 mA, 1 s duration, 10 s apart)	No	NA	NA	NR			16	8	Not tested	-	-	-	-	-	-	-	=	360.4	35.9	143.6	416.33	28.57	80.8082	Fig 2A	Not tested	-	-
Kassai 2012	Shock priming enhances the efficacy of SSRIs in the foot shock-induced ultrasonic vocalization test	Kassai F, Gyertyán I	2012	https://pubmed.ncbi.nlm.nih.gov/22041499/	group	NR	Normal	Rat	W	NR	[200-250 g]	Male	Healthy	Fluoxetine	20	3.22581	Acute	IP	30 min before USV	10 min	Shock-induced	6 shocks (0.6 mA, 1 s duration, 10 s apart)	No	NA	NA	NR			16	8	Not tested	-	-	-	-	-	-	-	=	360.4	35.9	143.6	371.43	40.82	115.456	Fig 2A	Not tested	-	-
Kassai 2012	Shock priming enhances the efficacy of SSRIs in the foot shock-induced ultrasonic vocalization test	Kassai F, Gyertyán I	2012	https://pubmed.ncbi.nlm.nih.gov/22041499/	group	NR	Normal	Rat	W	NR	[200-250 g]	Male	Healthy	Paroxetine	0.01	0.0016129	Acute	IP	30 min before USV	10 min	Shock-induced	6 shocks (0.6 mA, 1 s duration, 10 s apart)	No	NA	NA	NR			35	10	Not tested	-	-	-	-	-	-	-	=	327.3	28.2	166.833	351.02	48.98	154.888	Fig 2A	Not tested	-	-
Kassai 2012	Shock priming enhances the efficacy of SSRIs in the foot shock-induced ultrasonic vocalization test	Kassai F, Gyertyán I	2012	https://pubmed.ncbi.nlm.nih.gov/22041499/	group	NR	Normal	Rat	W	NR	[200-250 g]	Male	Healthy	Paroxetine	0.04	0.00645161	Acute	IP	30 min before USV	10 min	Shock-induced	6 shocks (0.6 mA, 1 s duration, 10 s apart)	No	NA	NA	NR			35	8	Not tested	-	-	-	-	-	-	-	=	327.3	28.2	166.833	265.3	48.98	138.536	Fig 2A	Not tested	-	-
Kassai 2012	Shock priming enhances the efficacy of SSRIs in the foot shock-induced ultrasonic vocalization test	Kassai F, Gyertyán I	2012	https://pubmed.ncbi.nlm.nih.gov/22041499/	group	NR	Normal	Rat	W	NR	[200-250 g]	Male	Healthy	Paroxetine	0.15	0.0241935	Acute	IP	30 min before USV	10 min	Shock-induced	6 shocks (0.6 mA, 1 s duration, 10 s apart)	No	NA	NA	NR			35	8	Not tested	-	-	-	-	-	-	-	=	327.3	28.2	166.833	235.6	72.2	204.212	Fig 2A	Not tested	-	-
Kassai 2012	Shock priming enhances the efficacy of SSRIs in the foot shock-induced ultrasonic vocalization test	Kassai F, Gyertyán I	2012	https://pubmed.ncbi.nlm.nih.gov/22041499/	group	NR	Normal	Rat	W	NR	[200-250 g]	Male	Healthy	Paroxetine	0.625	0.100806	Acute	IP	30 min before USV	10 min	Shock-induced	6 shocks (0.6 mA, 1 s duration, 10 s apart)	No	NA	NA	NR			35	8	Not tested	-	-	-	-	-	-	-	=	327.3	28.2	166.833	314.29	59.18	167.386	Fig 2A	Not tested	-	-
Kassai 2012	Shock priming enhances the efficacy of SSRIs in the foot shock-induced ultrasonic vocalization test	Kassai F, Gyertyán I	2012	https://pubmed.ncbi.nlm.nih.gov/22041499/	group	NR	Normal	Rat	W	NR	[200-250 g]	Male	Healthy	Paroxetine	2.5	0.403226	Acute	IP	30 min before USV	10 min	Shock-induced	6 shocks (0.6 mA, 1 s duration, 10 s apart)	No	NA	NA	NR			35	8	Not tested	-	-	-	-	-	-	-	=	327.3	28.2	166.833	365.31	48.98	138.536	Fig 2A	Not tested	-	-
Kassai 2012	Shock priming enhances the efficacy of SSRIs in the foot shock-induced ultrasonic vocalization test	Kassai F, Gyertyán I	2012	https://pubmed.ncbi.nlm.nih.gov/22041499/	group	NR	Normal	Rat	W	NR	[200-250 g]	Male	Healthy	Paroxetine	5	0.806452	Acute	IP	30 min before USV	10 min	Shock-induced	6 shocks (0.6 mA, 1 s duration, 10 s apart)	No	NA	NA	NR			35	9	Not tested	-	-	-	-	-	-	-	=	327.3	28.2	166.833	312.24	48.98	146.94	Fig 2A	Not tested	-	-
Kassai 2012	Shock priming enhances the efficacy of SSRIs in the foot shock-induced ultrasonic vocalization test	Kassai F, Gyertyán I	2012	https://pubmed.ncbi.nlm.nih.gov/22041499/	group	NR	Normal	Rat	W	NR	[200-250 g]	Male	Healthy	Paroxetine	10	1.6129	Acute	IP	30 min before USV	10 min	Shock-induced	6 shocks (0.6 mA, 1 s duration, 10 s apart)	No	NA	NA	NR			35	8	Not tested	-	-	-	-	-	-	-	=	327.3	28.2	166.833	388.78	51.02	144.306	Fig 2A	Not tested	-	-
Kassai 2012	Shock priming enhances the efficacy of SSRIs in the foot shock-induced ultrasonic vocalization test	Kassai F, Gyertyán I	2012	https://pubmed.ncbi.nlm.nih.gov/22041499/	group	NR	Normal	Rat	W	NR	[200-250 g]	Male	Healthy	Sertraline	10	1.6129	Acute	IP	30 min before USV	10 min	Shock-induced	6 shocks (0.6 mA, 1 s duration, 10 s apart)	No	NA	NA	NR			40	12	Not tested	-	-	-	-	-	-	-	=	359	21.2	134.081	357.14	44.9	155.538	Fig 2A	Not tested	-	-
Kassai 2012	Shock priming enhances the efficacy of SSRIs in the foot shock-induced ultrasonic vocalization test	Kassai F, Gyertyán I	2012	https://pubmed.ncbi.nlm.nih.gov/22041499/	group	NR	Normal	Rat	W	NR	[200-250 g]	Male	Healthy	Sertraline	20	3.22581	Acute	IP	30 min before USV	10 min	Shock-induced	6 shocks (0.6 mA, 1 s duration, 10 s apart)	No	NA	NA	NR			40	12	Not tested	-	-	-	-	-	-	-	=	359	21.2	134.081	371.43	40.82	141.405	Fig 2A	Not tested	-	-
Kassai 2012	Shock priming enhances the efficacy of SSRIs in the foot shock-induced ultrasonic vocalization test	Kassai F, Gyertyán I	2012	https://pubmed.ncbi.nlm.nih.gov/22041499/	group	NR	Normal	Rat	W	NR	[200-250 g]	Male	Healthy	Sertraline	30	4.83871	Acute	IP	30 min before USV	10 min	Shock-induced	6 shocks (0.6 mA, 1 s duration, 10 s apart)	No	NA	NA	NR			40	12	Not tested	-	-	-	-	-	-	-	=	359	21.2	134.081	350	43.6	151.035	Fig 2A	Not tested	-	-
Komatsu 2015	Involvement of the strychnine-sensitive glycine receptor in the anxiolytic effects of GlyT1 inhibitors on maternal separation-induced ultrasonic vocalization in rat pups	Komatsu H, Furuya Y, Sawada K, Asada T	2015	https://pubmed.ncbi.nlm.nih.gov/25435080/	group	NR	Normal	Rat	SD	10 days	NR	NR	Healthy	Escitalopram	0.3	0.0483871	Acute	PO	60 min before USV	3 min	Separation-induced	NA	No	NA	NA	NR			8-9	8-9	=	429.8	37.7	113.1	479.14	85.56	256.68	Fig 1D	Not tested	-	-	-	-	-	-	-	Not tested	-	-
Komatsu 2015	Involvement of the strychnine-sensitive glycine receptor in the anxiolytic effects of GlyT1 inhibitors on maternal separation-induced ultrasonic vocalization in rat pups	Komatsu H, Furuya Y, Sawada K, Asada T	2015	https://pubmed.ncbi.nlm.nih.gov/25435080/	group	NR	Normal	Rat	SD	10 days	NR	NR	Healthy	Escitalopram	1	0.16129	Acute	PO	60 min before USV	3 min	Separation-induced	NA	No	NA	NA	NR			8-9	8-9	<	429.8	37.7	113.1	89.84	25.67	77.01	Fig 1D	Not tested	-	-	-	-	-	-	-	Not tested	-	-
Komatsu 2015	Involvement of the strychnine-sensitive glycine receptor in the anxiolytic effects of GlyT1 inhibitors on maternal separation-induced ultrasonic vocalization in rat pups	Komatsu H, Furuya Y, Sawada K, Asada T	2015	https://pubmed.ncbi.nlm.nih.gov/25435080/	group	NR	Normal	Rat	SD	10 days	NR	NR	Healthy	Escitalopram	3	0.483871	Acute	PO	60 min before USV	3 min	Separation-induced	NA	No	NA	NA	NR			8-9	8-9	<	429.8	37.7	113.1	82.8	28.7	86.1	Fig 1D	Not tested	-	-	-	-	-	-	-	Not tested	-	-
Louis 2008	Additional evidence for anxiolytic- and antidepressant-like activities of saredutant (SR48968), an antagonist at the neurokinin-2 receptor in various rodent-models	Louis C, Stemmelin J, Boulay D, Bergis O, Cohen C, Griebel G	2008	https://pubmed.ncbi.nlm.nih.gov/18045668/	group	NR	Normal	Rat	SD	7 days	NR	Male	Healthy	Fluoxetine	10	1.6129	Acute	SC	30 min before USV	3 min	Separation-induced	NA	No	NA	NA	NR			10	10	<	98.9	22.6	71.4675	16.5	5.6	17.7088	Fig 4	Not tested	-	-	-	-	-	-	-	Not tested	-	-
Starr 2007	SB-649915-B, a novel 5-HT1A/B autoreceptor antagonist and serotonin reuptake inhibitor, is anxiolytic and displays fast onset activity in the rat high light social interaction test	Starr KR, Price GW, Watson JM, Atkinson PJ, Arban R, Melotto S, Dawson LA, Hagan JJ, Upton N, Duxon MS	2007	https://pubmed.ncbi.nlm.nih.gov/17356576/	group	NR	Normal	Rat	SD	9-12 days	NR	Both	Healthy	Fluoxetine	10	1.6129	Acute	IP	30 min before USV	5 min	Separation-induced	NA	Yes	1x screening [exclusion = <20 s USVs in 1 min]	Same day	NR			6-8	6-8	Not tested	-	-	-	-	-	-	-	<	159.7	10.1	28.5671	23.4	8.2	23.1931	Fig 1	Not tested	-	-
Verdouw 2017	CRF1 but not glucocorticoid receptor antagonists reduce separation-induced distress vocalizations in guinea pig pups and CRF overexpressing mouse pups. A combination study with paroxetine	Verdouw PM, Van Esterik JCJ, Peeters BWMM, Millan MJ, Groenink L	2017	https://pubmed.ncbi.nlm.nih.gov/28089628/	group	passive	Normal	Mouse	C57BL/6J	7-11 days	2.9-8.4 g	Both	Healthy	Paroxetine	0.03	0.00243902	Acute	SC	30 min before USV	5 min	Separation-induced	NA	No	NA	NA	NR			15-25	15-25	=	83.4	14.8	74	67.5	16.2	81	Fig 2B	Not tested	-	-	-	-	-	-	-	Not tested	-	-
Verdouw 2017	CRF1 but not glucocorticoid receptor antagonists reduce separation-induced distress vocalizations in guinea pig pups and CRF overexpressing mouse pups. A combination study with paroxetine	Verdouw PM, Van Esterik JCJ, Peeters BWMM, Millan MJ, Groenink L	2017	https://pubmed.ncbi.nlm.nih.gov/28089628/	group	passive	Normal	Mouse	C57BL/6J	7-11 days	2.9-8.4 g	Both	GMO [CRF overexpression]	Paroxetine	0.03	0.00243902	Acute	SC	30 min before USV	5 min	Separation-induced	NA	No	NA	NA	NR			15-25	15-25	=	126.37	23.08	115.4	100	21.98	109.9	Fig 2B	Not tested	-	-	-	-	-	-	-	Not tested	-	-
Verdouw 2017	CRF1 but not glucocorticoid receptor antagonists reduce separation-induced distress vocalizations in guinea pig pups and CRF overexpressing mouse pups. A combination study with paroxetine	Verdouw PM, Van Esterik JCJ, Peeters BWMM, Millan MJ, Groenink L	2017	https://pubmed.ncbi.nlm.nih.gov/28089628/	group	passive	Normal	Mouse	C57BL/6J	7-11 days	2.9-8.4 g	Both	Healthy	Paroxetine	0.03	0.00243902	Acute	SC	30 min before USV	5 min	Separation-induced	NA	No	NA	NA	NR			15-25	15-25	=	168.27	24.04	120.2	86.54	8.01	40.05	Fig 3A	Not tested	-	-	-	-	-	-	-	Not tested	-	-
Verdouw 2017	CRF1 but not glucocorticoid receptor antagonists reduce separation-induced distress vocalizations in guinea pig pups and CRF overexpressing mouse pups. A combination study with paroxetine	Verdouw PM, Van Esterik JCJ, Peeters BWMM, Millan MJ, Groenink L	2017	https://pubmed.ncbi.nlm.nih.gov/28089628/	group	passive	Normal	Mouse	C57BL/6J	7-11 days	2.9-8.4 g	Both	GMO [CRF overexpression]	Paroxetine	0.03	0.00243902	Acute	SC	30 min before USV	5 min	Separation-induced	NA	No	NA	NA	NR			15-25	15-25	=	338.14	62.5	312.5	229.17	43.27	216.35	Fig 3B	Not tested	-	-	-	-	-	-	-	Not tested	-	-
Zimmerberg 2015	Effects of neonatal fluoxetine exposure on behavior across development in rats selectively bred for an infantile affective trait	Zimmerberg B, Germeyan SC	2015	https://pubmed.ncbi.nlm.nih.gov/25503615/	group	passive	Normal	Rat	NIH Norway (high line)*	8 days	±14 g	Both	Healthy	Fluoxetine	10	1.6129	Subchronic [daily, 6x]	PO	Daily, last dose day before USV	2 min	Separation-induced	NA	No	NA	NA	>	Horizontal bar test (latency to fall)	No	16	16	<	232.9	20.2	80.8	84.5	21.2	84.8	Fig 1	Not tested	-	-	-	-	-	-	-	< [Neuromotor Development Test]	6.8 (1.4)	3.3 (0.8)
Zimmerberg 2015	Effects of neonatal fluoxetine exposure on behavior across development in rats selectively bred for an infantile affective trait	Zimmerberg B, Germeyan SC	2015	https://pubmed.ncbi.nlm.nih.gov/25503615/	group	passive	Normal	Rat	NIH Norway (low line)*	8 days	±12 g	Both	Healthy	Fluoxetine	10	1.6129	Subchronic [daily, 6x]	PO	Daily, last dose day before USV	2 min	Separation-induced	NA	No	NA	NA	>	Horizontal bar test (latency to fall)	No	16	18	=	25	8.7	34.8	1.9	0.7	2.96985	Fig 1	Not tested	-	-	-	-	-	-	-	< [Neuromotor Development Test]	7.5 (1.8)	2.7 (0.7)
[truncated: 2 more columns]

## Sheet: Risk of bias (USV)
article code	1 (Reporting) Is it mentioned that the experiment was randomised?	2 (Bias) Was the allocation sequence adequately generated and applied?	3 (Bias) Were the groups similar at baseline or adjusted for confounders?	4 (Reporting) Is it mentioned that the exp was blinded (level unknown)?	5 (Bias) Was the allocation adequately concealed?	6 (Bias) Are the animals randomly housed during the experiment ?	7 (Bias) Were the caregivers/ investigators during the course of the exp. adequately blinded ?	8 (Bias) Were animals selected at random during outcome assessment ?	9 (Bias) Was the outcome assessment adequately blinded ?	10 (Bias) Were incomplete outcome data adequately addressed?	11 (Bias) Are reports of the study free of selective outcome reporting	12 (Bias) Was the study apparently free of other problems that could cause a high risk of bias?
Dawson 2006	Y	?	Y	N	?	?	?	?	Y	?	?	?
Figueiredo 2019	N	?	?	N	?	?	?	?	Y	?	N	Y
Gobert 2009	N	?	Y	N	?	?	?	?	Y	?	?	Y
Hodgson 2008	N	?	?	N	?	?	?	?	Y	?	?	?
Iijima 2005	N	?	?	N	?	?	?	?	Y	?	N	?
Kassai 2012	N	?	?	N	?	?	?	?	Y	?	?	Y
Komatsu 2015	N	?	?	N	?	?	?	?	Y	?	?	?
Louis 2008	N	?	Y	N	?	?	?	?	Y	?	?	?
Starr 2007	Y	?	?	N	?	?	?	?	Y	?	?	?
Verdouw 2017	Y	Y	Y	Y	?	?	?	?	Y	?	?	Y
Zimmerberg 2015	Y	?	Y	N	?	?	?	?	Y	?	?	?

## Sheet: Study characteristics (SIH)
	Study ID				Animal model characteristics			Animal/human model characteristics							SSRI treatment						Outcome measures					Meta-analyses data													Comments
Article code	Title	All authors	Year	PubMed link	Housing	Time of test	Day/night schedule	Species	Strain/race	Age at test	(Bodyweight at test)	Sex	Disease (induction)	Type of stressor	Type of SSRI	Dose (mg/kg)	Human Equivalent Dose (mg/kg)	Frequency	Route	Timing	Test duration	Group or individual SIH	Type of temperature measurement	Time interval	Pretested for selection?	Baseline temperature control group (+SEM)	Mean difference control group	SEM control group	SD control group	Number of animals in control group	Baseline temperature experimental group (+SEM)	Mean difference experimental group	SEM experimental group	SD experimental group	Number of animals in intervention group	SEM or SD	Figure(s) / table(s)	Sensitivity analysis
Gomez 2017	Anxiogenic-like effects of fluoxetine render adult male rats vulnerable to the effects of a novel stress	Francisca Gomez, Luis García-García	2017	https://pubmed.ncbi.nlm.nih.gov/27988176/	Single	Active	Normal	Rat	SD	[60 days]	[235.2 ±1.7 g]	Male	Acute stress	Rectal temperature measurement	Fluoxetine	10	1.6129	Acute	IP	immediately after disease induction	60 min	Individual	Rectal	60 min	No	NR	0.74	0.19	0.465403	6	35,0 (± 0,1)	0.24	0.35	0.857321	6	SEM	Fig 5	None
Grundmann 2006	Effects of St. John's Wort Extract and Single Constituants on Stess-Induced Hypterthermia in Mice	Oliver Grundmann, Olaf Kelber, Veronika Butterweck	2006	https://pubmed.ncbi.nlm.nih.gov/17051457/	Group (5)	NR	NR	Mouse	C57BL/6	NR	[21-30 g]	Male	Acute stress	Open Field	Fluoxetine	10	0.813008	Acute	PO	60 min before disease induction	10 min	Individual	Rectal	10 min	No	36,5 (± 0,12)	1.57333	0.12	0.339411	8	36,4 (±0,13)	1.65333	0.226667	0.64111	8	SEM	Fig 2A	None
Hughes 2013	Negative allosteric modulation of metabotropic glutamate receptor 5 results in broad spectrum activity relevant to treatment resistant depression	Z.A. Hughes, S.J. Neal, D.L. Smith, S.J. Sukoff Rizzo, C.M. Pulicicchio, S. Lotarski, S. Lu, J.M. Dwyer, J. Brennan, M. Olsen, C.N. Bender, E. Kouranova, T.H. Andree, J.E. Harrison, G.T. Whiteside, D. Springer, S.V. O’Neil, S.K. Leonard, L.E. Schechter, J. Dunlop, S. Rosenzweig-Lipson, R.H. Ring	2013	https://pubmed.ncbi.nlm.nih.gov/22551786/	Group	NR	NR	Mouse	C57Bl/6	NR	[17-22 g]	Male	Acute stress	Rectal temperature measurement	Paroxetine	0.3	0.0243902	Acute	IP	60 min before disease induction	10 min	Individual	Rectal	10 min	No	NR	0.765244	0.07	NR	NR	NR	0.542683	0.1	NR	NR	SEM	Fig 5B	None
Hughes 2013	Negative allosteric modulation of metabotropic glutamate receptor 5 results in broad spectrum activity relevant to treatment resistant depression	Z.A. Hughes, S.J. Neal, D.L. Smith, S.J. Sukoff Rizzo, C.M. Pulicicchio, S. Lotarski, S. Lu, J.M. Dwyer, J. Brennan, M. Olsen, C.N. Bender, E. Kouranova, T.H. Andree, J.E. Harrison, G.T. Whiteside, D. Springer, S.V. O’Neil, S.K. Leonard, L.E. Schechter, J. Dunlop, S. Rosenzweig-Lipson, R.H. Ring	2013	https://pubmed.ncbi.nlm.nih.gov/22551786/	Group	NR	NR	Mouse	C57Bl/6	NR	[17-22 g]	Male	Acute stress	Rectal temperature measurement	Paroxetine	1	0.0813008	Acute	IP	60 min before disease induction	10 min	Individual	Rectal	10 min	No	NR	0.765244	0.07	NR	NR	NR	0.62	0.06	NR	NR	SEM	Fig 5B	None
Hughes 2013	Negative allosteric modulation of metabotropic glutamate receptor 5 results in broad spectrum activity relevant to treatment resistant depression	Z.A. Hughes, S.J. Neal, D.L. Smith, S.J. Sukoff Rizzo, C.M. Pulicicchio, S. Lotarski, S. Lu, J.M. Dwyer, J. Brennan, M. Olsen, C.N. Bender, E. Kouranova, T.H. Andree, J.E. Harrison, G.T. Whiteside, D. Springer, S.V. O’Neil, S.K. Leonard, L.E. Schechter, J. Dunlop, S. Rosenzweig-Lipson, R.H. Ring	2013	https://pubmed.ncbi.nlm.nih.gov/22551786/	Group	NR	NR	Mouse	C57Bl/6	NR	[17-22 g]	Male	Acute stress	Rectal temperature measurement	Paroxetine	3	0.243902	Acute	IP	60 min before disease induction	10 min	Individual	Rectal	10 min	No	NR	0.765244	0.07	NR	NR	NR	0.7	0.12	NR	NR	SEM	Fig 5B	None
Lecci 1990	Pharmacological validation of a novel animal model of anticipatory anxiety in mice	Alessandro Lecci, Franco Borsini, Giovanna Volterra and Alberto Meli	1990	https://pubmed.ncbi.nlm.nih.gov/1971957/	Group (18)	Active	Normal	Mouse	Albino Swiss	NR	[25-30 g]	Male	Acute stress	Rectal temperature measurement	Fluoxetine	10	0.813008	Acute	IP	60 min before disease induction	10 min	Group	Rectal	10 min	No	37,5 (± 0,2)	0.7	0.15	0.580948	8-15	37,2 (±0,2)	0.7	0.15	0.580948	8-15	SEM	Table 2	None	Difference in temperature between first and last three mice
Lecci 1990	Pharmacological validation of a novel animal model of anticipatory anxiety in mice	Alessandro Lecci, Franco Borsini, Giovanna Volterra and Alberto Meli	1990	https://pubmed.ncbi.nlm.nih.gov/1971957/	Group (18)	Active	Normal	Mouse	Albino Swiss	NR	[25-30 g]	Male	Acute stress	Rectal temperature measurement	Fluoxetine	20	1.62602	Acute	IP	60 min before disease induction	10 min	Group	Rectal	10 min	No	37,5 (± 0,2)	0.7	0.15	0.580948	8-15	36,6 (±0,2)	0.5	0.15	0.580948	8-15	SEM	Table 2	None	Difference in temperature between first and last three mice
Lecci 1990	Pharmacological validation of a novel animal model of anticipatory anxiety in mice	Alessandro Lecci, Franco Borsini, Giovanna Volterra and Alberto Meli	1990	https://pubmed.ncbi.nlm.nih.gov/1971957/	Group (18)	Active	Normal	Mouse	Albino Swiss	NR	[25-30 g]	Male	Acute stress	Rectal temperature measurement	Fluoxetine	10	0.813008	Subchronic [daily, 7x]	IP	60 min before disease induction	10 min	Group	Rectal	10 min	No	36,8 (± 0,1)	1.1	0.110355	0.427404	8-15	36,9 (±0,1)	0.9	0.075	0.290474	8-15	SEM	Table 2	None	Difference in temperature between first and last three mice
Rogacki 2011	The neurokinin NK2 antagonist, saredutant, ameliorates stress-induced conditions without impairing cognition	Nancy Rogacki, Matilde Lopez-Grancha, Vanessa Naimoli, Lisa Potestio, Rachel J. Stevens, Philippe Pichat, Olivier E. Bergis, Caroline Cohen, Geoffrey B. Varty, Guy Griebel	2011	https://pubmed.ncbi.nlm.nih.gov/21115031/	Transferred from group to individual housing 24 h before the test	NR	NR	Mouse	C57BL/6	NR	[18-22 g]	Male	Acute stress	Rectal temperature measurement	Paroxetine	1	0.0813008	Acute	IP	60 min before disease induction	10 min	Individual	Rectal	10 min	No	36,06 (± 0,18)	0.97	0.04	0.138564	10-12	36,10 (± 0,18)	0.93	0.06	0.207846	10-12	SEM	Table 1	None
Rogacki 2011	The neurokinin NK2 antagonist, saredutant, ameliorates stress-induced conditions without impairing cognition	Nancy Rogacki, Matilde Lopez-Grancha, Vanessa Naimoli, Lisa Potestio, Rachel J. Stevens, Philippe Pichat, Olivier E. Bergis, Caroline Cohen, Geoffrey B. Varty, Guy Griebel	2011	https://pubmed.ncbi.nlm.nih.gov/21115031/	Transferred from group to individual housing 24 h before the test	NR	NR	Mouse	C57BL/6	NR	[18-22 g]	Male	Acute stress	Rectal temperature measurement	Paroxetine	3	0.243902	Acute	IP	60 min before disease induction	10 min	Individual	Rectal	10 min	No	36,06 (± 0,18)	0.97	0.04	0.138564	10-12	36,29 (± 0,17)	0.98	0.1	0.34641	10-12	SEM	Table 1	None
Rogacki 2011	The neurokinin NK2 antagonist, saredutant, ameliorates stress-induced conditions without impairing cognition	Nancy Rogacki, Matilde Lopez-Grancha, Vanessa Naimoli, Lisa Potestio, Rachel J. Stevens, Philippe Pichat, Olivier E. Bergis, Caroline Cohen, Geoffrey B. Varty, Guy Griebel	2011	https://pubmed.ncbi.nlm.nih.gov/21115031/	Transferred from group to individual housing 24 h before the test	NR	NR	Mouse	C57BL/6	NR	[18-22 g]	Male	Acute stress	Rectal temperature measurement	Paroxetine	10	0.813008	Acute	IP	60 min before disease induction	10 min	Individual	Rectal	10 min	No	36,06 (± 0,18)	0.97	0.04	0.138564	10-12	36,04 (± 0,29)	0.84	0.07	0.242487	10-12	SEM	Table 1	None
Savignac 2014	Bifidobacteria exert strain-specific effects on stress-related behavior and physiology in BALB/c mice	H. M. SAVIGNAC, B. KIELY T. G. DINA, J. F. CRYAN	2014	https://pubmed.ncbi.nlm.nih.gov/25251188/	Transferred from group to individual housing 24 h before the test	Active	Normal	Mouse	BALB/c	[7 weeks], 10 weeks	NR	Male	Acute stress	Rectal temperature measurement	Escitalopram	20	1.62602	Chronic [daily, 21x]	PO	SIH test after 21 days of drug treatment	15 min	Individual	Rectal	15 min	No	NR	1.25815	0.210526	0.729285	10-12	NR	0.817043	0.270677	0.937652	10-12	SEM	Fig 2B	None
Zethof 1995	Stress-induced hyperthermia as a putative anxiety model	Theo J.J. Zethof, Jan A.M. Van der Heyden, Jeroen T.B.M Tolboom, Berend Olivier	1995	https://pubmed.ncbi.nlm.nih.gov/8788424/	Group (10 per cage)	Active	Normal	Mouse	NMRI	NR	[12-14 g]	Male	Acute stress	Rectal temperature measurement	Fluvoxamine	3	0.243902	Acute	PO	60 min before disease induction	9 min	Group	Rectal	9 min	No	37.7 (± 0.07)	1.71582	0.0519628	0.146973	8	38.0 (± 0.11)	1.41	0.04	0.113137	8	SEM	Fig 3	None	Difference in temperature between first and last mouse of ten mice (8 cages of 10 mice)
Zethof 1995	Stress-induced hyperthermia as a putative anxiety model	Theo J.J. Zethof, Jan A.M. Van der Heyden, Jeroen T.B.M Tolboom, Berend Olivier	1995	https://pubmed.ncbi.nlm.nih.gov/8788424/	Group (10 per cage)	Active	Normal	Mouse	NMRI	NR	[12-14 g]	Male	Acute stress	Rectal temperature measurement	Fluvoxamine	10	0.813008	Acute	PO	60 min before disease induction	9 min	Group	Rectal	9 min	No	37.7 (± 0.07)	1.71582	0.0519628	0.146973	8	38.1 (± 0.08)	1.33	0.04	0.113137	8	SEM	Fig 3	None	Difference in temperature between first and last mouse of ten mice (8 cages of 10 mice)
Zethof 1995	Stress-induced hyperthermia as a putative anxiety model	Theo J.J. Zethof, Jan A.M. Van der Heyden, Jeroen T.B.M Tolboom, Berend Olivier	1995	https://pubmed.ncbi.nlm.nih.gov/8788424/	Group (10 per cage)	Active	Normal	Mouse	NMRI	NR	[12-14 g]	Male	Acute stress	Rectal temperature measurement	Fluvoxamine	30	2.43902	Acute	PO	60 min before disease induction	9 min	Group	Rectal	9 min	No	37.7 (± 0.07)	1.71582	0.0519628	0.146973	8	38.1 (± 0.05)	1.24397	0.07	0.19799	8	SEM	Fig 3	None	Difference in temperature between first and last mouse of ten mice (8 cages of 10 mice)

## Sheet: Risk of bias (SIH)
article code	1 (Reporting) Is it mentioned that the experiment was randomised?	2 (Bias) Was the allocation sequence adequately generated and applied?	3 (Bias) Were the groups similar at baseline or adjusted for confounders?	4 (Reporting) Is it mentioned that the exp was blinded (level unknown)?	5 (Bias) Was the allocation adequately concealed?	6 (Bias) Are the animals randomly housed during the experiment ?	7 (Bias) Were the caregivers/ investigators during the course of the exp. adequately blinded ?	8 (Bias) Were animals selected at random during outcome assessment ?	9 (Bias) Was the outcome assessment adequately blinded ?	10 (Bias) Were incomplete outcome data adequately addressed?	11 (Bias) Are reports of the study free of selective outcome reporting	12 (Bias) Was the study apparently free of other problems that could cause a high risk of bias?
Gomez 2017	N	?	Y	N	?	?	?	?	?	Y	?	Y
Grundmann 2006	N	?	?	N	?	?	?	?	?	Y	?	?
Hughes 2013	N	?	?	N	?	?	?	?	?	?	?	N
Lecci 1990	Y	?	Y	Y	?	?	?	?	Y	Y	?	?
Rogacki 2011	Y	?	Y	N	?	?	?	?	?	?	?	?
Savignac 2014	Y	?	Y	Y	?	?	?	Y	Y	?	?	N
Zethof 1995	Y	?	Y	N	?	?	?	?	?	Y	?	?
